# Supplementary material for: Westphalen’s diol diacetate: 19(10→5)-abeo-5β-cholest-9-ene-3β,6β-diyl diacetate
Source: Acta Crystallogr Sect E Struct Rep Online. 2012 Nov 10;68(Pt 12):o3331. doi: 10.1107/S1600536812045278 (PMC3588934; doi:10.1107/S1600536812045278)
Supplement: Supplementary file 1 [file e-68-o3331-sup1.cif]

##############################################################################
#                                                                            #
# This CIF contains the data in a paper accepted for publication in          #
# Acta Crystallographica Section E. It conforms to the requirements of       #
# Notes for Authors for Acta Crystallographica Section E, and has been       #
# peer reviewed under the auspices of the IUCr Commission on Journals.       #
#                                                                            #
# Full details of the Crystallographic Information File format               #
# are given in the paper "The Crystallographic Information File (CIF):       #
# a New Standard Archive File for Crystallography" by S. R. Hall, F. H.      #
# Allen and I. D. Brown [Acta Cryst. (1991), A47, 655-685].                  #
#                                                                            #
# The current version of the core CIF dictionary is obtainable from          #
# ftp://ftp.iucr.org/pub/cif_core.dic.                                       #
#                                                                            #
# Software is freely available for graphical display of the structure(s)     #
# in this CIF. For information consult the CIF software page                 #
# http://www.iucr.org/resources/cif/software.                                #
#                                                                            #
# This file may be used for bona fide research purposes within the           #
# scientific community so long as proper attribution is given to the journal # 
# article from which it was obtained.                                        #
#                                                                            #
##############################################################################
data_I
_audit_creation_method     SHELXL97
_database_code_CSD     ?
_chemical_name_systematic
;
19(10\\rightarrow 5)-<i>abeo</i>-5\b-cholest-9-ene-3\b,6\b-diyl diacetate
;
_chemical_name_common
;
3\b,6\b-diacetoxy-5\b-methyl-19-norcholest-9(10)-ene
;
_chemical_formula_moiety     'C31 H50 O4'
_chemical_formula_sum     'C31 H50 O4'
_chemical_formula_iupac     'C31 H50 O4'
_chemical_formula_weight     486.71
_chemical_melting_point     393
_symmetry_cell_setting     orthorhombic
_symmetry_space_group_name_H-M     'P 21 21 21'
_symmetry_space_group_name_Hall     'P 2ac 2ab'
loop_
    _symmetry_equiv_pos_as_xyz
    'x, y, z'
    '-x+1/2, -y, z+1/2'
    '-x, y+1/2, -z+1/2'
    'x+1/2, -y+1/2, -z'
_cell_length_a     9.2846(15)
_cell_length_b     10.7203(18)
_cell_length_c     29.982(4)
_cell_angle_alpha     90.00
_cell_angle_beta     90.00
_cell_angle_gamma     90.00
_cell_volume     2984.2(8)
_cell_formula_units_Z     4
_cell_measurement_reflns_used     70
_cell_measurement_theta_min     4.43
_cell_measurement_theta_max     12.55
_cell_measurement_temperature     298.0(10)
_exptl_crystal_description     prism
_exptl_crystal_colour     Colourless
_exptl_crystal_size_max     0.6
_exptl_crystal_size_mid     0.5
_exptl_crystal_size_min     0.5
_exptl_crystal_density_diffrn     1.083
_exptl_crystal_density_meas     ?
_exptl_crystal_density_method     'not measured'
_exptl_crystal_F_000     1072
_exptl_absorpt_coefficient_mu     0.069
_exptl_absorpt_correction_type     none
_exptl_absorpt_process_details     ?
_exptl_absorpt_correction_T_min     ?
_exptl_absorpt_correction_T_max     ?
_exptl_special_details     ?
_diffrn_ambient_temperature     298.0(10)
_diffrn_radiation_type     MoK\a
_diffrn_radiation_wavelength     0.71073
_diffrn_radiation_source     'fine-focus sealed tube'
_diffrn_radiation_monochromator     graphite
_diffrn_measurement_device_type     'Siemens P4'
_diffrn_measurement_method     '\w scans'
_diffrn_detector_area_resol_mean     ?
_diffrn_reflns_number     4350
_diffrn_reflns_av_R_equivalents     0.0429
_diffrn_reflns_av_sigmaI/netI     0.0365
_diffrn_reflns_theta_min     2.02
_diffrn_reflns_theta_max     26.24
_diffrn_reflns_theta_full     26.24
_diffrn_measured_fraction_theta_max     0.990
_diffrn_measured_fraction_theta_full     0.990
_diffrn_reflns_limit_h_min     -11
_diffrn_reflns_limit_h_max     1
_diffrn_reflns_limit_k_min     -13
_diffrn_reflns_limit_k_max     1
_diffrn_reflns_limit_l_min     -37
_diffrn_reflns_limit_l_max     1
_diffrn_standards_number     3
_diffrn_standards_interval_count     97
_diffrn_standards_interval_time     ?
_diffrn_standards_decay_%     0.5
loop_
    _diffrn_standard_refln_index_h
    _diffrn_standard_refln_index_k
    _diffrn_standard_refln_index_l
    -1 -2 2
    -1 -1 6
    -1 1 6
_refine_special_details     ?
_reflns_number_total     3393
_reflns_number_gt     2827
_reflns_threshold_expression     I>2\s(I)
_refine_ls_structure_factor_coef     Fsqd
_refine_ls_matrix_type     full
_refine_ls_R_factor_all     0.0586
_refine_ls_R_factor_gt     0.0482
_refine_ls_wR_factor_gt     0.1259
_refine_ls_wR_factor_ref     0.1355
_refine_ls_goodness_of_fit_ref     1.053
_refine_ls_restrained_S_all     1.050
_refine_ls_number_reflns     3393
_refine_ls_number_parameters     364
_refine_ls_number_restraints     57
_refine_ls_number_constraints     0
_refine_ls_hydrogen_treatment     constr
_refine_ls_weighting_scheme     calc
_refine_ls_weighting_details
         'calc w=1/[\s^2^(Fo^2^)+(0.0701P)^2^+0.3625P] where P=(Fo^2^+2Fc^2^)/3'
_atom_sites_solution_hydrogens     geom
_atom_sites_solution_primary     direct
_atom_sites_solution_secondary     difmap
_refine_ls_shift/su_max     0.000
_refine_ls_shift/su_mean     0.000
_refine_diff_density_max     0.144
_refine_diff_density_min     -0.131
_refine_ls_extinction_method     'SHELXL97 (Sheldrick, 2008)'
_refine_ls_extinction_coef     0.0087(15)
_refine_ls_extinction_expression
                                  'Fc^*^=kFc[1+0.001xFc^2^\l^3^/sin(2\q)]^-1/4^'
_refine_ls_abs_structure_details     ?
_refine_ls_abs_structure_Flack     ?
loop_
    _atom_type_symbol
    _atom_type_description
    _atom_type_scat_dispersion_real
    _atom_type_scat_dispersion_imag
    _atom_type_scat_source
    'C' 'C' 0.0033 0.0016
                         'International Tables Vol C Tables 4.2.6.8 and 6.1.1.4'
    'H' 'H' 0.0000 0.0000
                         'International Tables Vol C Tables 4.2.6.8 and 6.1.1.4'
    'O' 'O' 0.0106 0.0060
                         'International Tables Vol C Tables 4.2.6.8 and 6.1.1.4'
_computing_data_collection     'XSCANS (Siemens, 1996)'
_computing_cell_refinement     'XSCANS (Siemens, 1996)'
_computing_data_reduction     'XSCANS (Siemens, 1996)'
_computing_structure_solution     'SHELXS97 (Sheldrick, 2008)'
_computing_structure_refinement     'SHELXL97 (Sheldrick, 2008)'
_computing_molecular_graphics     'SHELXTL (Sheldrick, 2008)'
_computing_publication_material     'SHELXL97 (Sheldrick, 2008)'
loop_
    _atom_site_type_symbol
    _atom_site_label
    _atom_site_fract_x
    _atom_site_fract_y
    _atom_site_fract_z
    _atom_site_U_iso_or_equiv
    _atom_site_adp_type
    _atom_site_calc_flag
    _atom_site_refinement_flags
    _atom_site_occupancy
    _atom_site_symmetry_multiplicity
    _atom_site_disorder_assembly
    _atom_site_disorder_group
    C C1 0.2670(3) 0.4760(3) 0.61696(10) 0.0641(7) Uani d . 1 1 . .
    H H1A 0.2466 0.5401 0.5950 0.077 Uiso calc R 1 1 . .
    H H1B 0.1814 0.4648 0.6351 0.077 Uiso calc R 1 1 . .
    C C2 0.3009(4) 0.3544(3) 0.59299(9) 0.0726(8) Uani d . 1 1 . .
    H H2A 0.2187 0.3299 0.5751 0.087 Uiso calc R 1 1 . .
    H H2B 0.3821 0.3670 0.5731 0.087 Uiso calc R 1 1 . .
    C C3 0.3362(3) 0.2514(3) 0.62582(9) 0.0650(7) Uani d . 1 1 . .
    H H3A 0.3650 0.1761 0.6096 0.078 Uiso calc R 1 1 . .
    C C4 0.4562(3) 0.2908(3) 0.65690(9) 0.0606(7) Uani d . 1 1 . .
    H H4A 0.5454 0.2912 0.6401 0.073 Uiso calc R 1 1 . .
    H H4B 0.4656 0.2278 0.6799 0.073 Uiso calc R 1 1 . .
    C C5 0.4402(3) 0.4198(2) 0.68004(8) 0.0527(6) Uani d . 1 1 . .
    C C6 0.5907(3) 0.4565(2) 0.69696(8) 0.0532(6) Uani d . 1 1 . .
    H H6A 0.6594 0.4481 0.6723 0.064 Uiso calc R 1 1 . .
    C C7 0.5959(3) 0.5892(2) 0.71400(7) 0.0574(6) Uani d . 1 1 . .
    H H7A 0.6899 0.6063 0.7267 0.069 Uiso calc R 1 1 . .
    H H7B 0.5240 0.6007 0.7371 0.069 Uiso calc R 1 1 . .
    C C8 0.5666(3) 0.6791(2) 0.67539(7) 0.0516(6) Uani d . 1 1 . .
    H H8A 0.5361 0.7588 0.6883 0.062 Uiso calc R 1 1 . .
    C C9 0.4467(3) 0.6345(2) 0.64463(7) 0.0507(5) Uani d . 1 1 . .
    C C10 0.3898(3) 0.5190(2) 0.64651(8) 0.0514(6) Uani d . 1 1 . .
    C C11 0.4104(3) 0.7329(3) 0.61009(8) 0.0585(6) Uani d . 1 1 . .
    H H11A 0.3727 0.8063 0.6250 0.070 Uiso calc R 1 1 . .
    H H11B 0.3362 0.7012 0.5904 0.070 Uiso calc R 1 1 . .
    C C12 0.5432(3) 0.7699(3) 0.58233(8) 0.0586(6) Uani d . 1 1 . .
    H H12A 0.5173 0.8380 0.5626 0.070 Uiso calc R 1 1 . .
    H H12B 0.5715 0.6996 0.5639 0.070 Uiso calc R 1 1 . .
    C C13 0.6728(3) 0.8100(2) 0.61110(8) 0.0517(6) Uani d . 1 1 . .
    C C14 0.6972(3) 0.7048(2) 0.64575(7) 0.0513(6) Uani d . 1 1 . .
    H H14A 0.7129 0.6285 0.6285 0.062 Uiso calc R 1 1 . .
    C C15 0.8427(3) 0.7366(3) 0.66716(8) 0.0632(7) Uani d . 1 1 . .
    H H15A 0.8891 0.6625 0.6789 0.076 Uiso calc R 1 1 . .
    H H15B 0.8314 0.7970 0.6910 0.076 Uiso calc R 1 1 . .
    C C16 0.9295(3) 0.7920(3) 0.62790(9) 0.0659(7) Uani d . 1 1 . .
    H H16A 1.0063 0.7356 0.6193 0.079 Uiso calc R 1 1 . .
    H H16B 0.9718 0.8712 0.6365 0.079 Uiso calc R 1 1 . .
    C C17 0.8231(3) 0.8106(3) 0.58856(8) 0.0551(6) Uani d . 1 1 . .
    H H17A 0.8285 0.7350 0.5703 0.066 Uiso calc R 1 1 . .
    C C18 0.6419(3) 0.9375(3) 0.63309(10) 0.0661(7) Uani d . 1 1 . .
    H H18A 0.5566 0.9315 0.6511 0.099 Uiso calc R 1 1 . .
    H H18B 0.6279 0.9994 0.6104 0.099 Uiso calc R 1 1 . .
    H H18C 0.7220 0.9610 0.6515 0.099 Uiso calc R 1 1 . .
    C C19 0.3317(3) 0.4091(3) 0.71907(8) 0.0590(6) Uani d . 1 1 . .
    H H19A 0.3584 0.3405 0.7379 0.089 Uiso calc R 1 1 . .
    H H19B 0.2367 0.3953 0.7074 0.089 Uiso calc R 1 1 . .
    H H19C 0.3326 0.4849 0.7361 0.089 Uiso calc R 1 1 . .
    C C20 0.8656(3) 0.9204(3) 0.55802(9) 0.0666(7) Uani d . 1 1 . .
    H H20Z 0.8580 0.9974 0.5755 0.080 Uiso calc R 1 1 . .
    C C21 0.7641(4) 0.9322(5) 0.51798(12) 0.1005(13) Uani d . 1 1 . .
    H H21A 0.6682 0.9494 0.5283 0.151 Uiso calc R 1 1 . .
    H H21B 0.7643 0.8555 0.5014 0.151 Uiso calc R 1 1 . .
    H H21C 0.7960 0.9990 0.4991 0.151 Uiso calc R 1 1 . .
    C C22 1.0228(4) 0.9080(3) 0.54214(11) 0.0741(8) Uani d . 1 1 . .
    H H22A 1.0846 0.9012 0.5681 0.089 Uiso calc R 1 1 . .
    H H22B 1.0321 0.8311 0.5253 0.089 Uiso calc R 1 1 . .
    C C23 1.0756(4) 1.0143(4) 0.51364(15) 0.0984(12) Uani d . 1 1 A .
    H H23A 1.0590 1.0918 0.5295 0.118 Uiso calc R 1 1 . .
    H H23B 1.0186 1.0168 0.4866 0.118 Uiso calc R 1 1 . .
    C C24 1.2325(4) 1.0079(4) 0.50092(13) 0.0883(10) Uani d . 1 1 . .
    H H24A 1.2587 0.9211 0.4969 0.106 Uiso calc PR 0.733(10) 1 A 1
    H H24B 1.2893 1.0402 0.5255 0.106 Uiso calc PR 0.733(10) 1 A 1
    H H24C 1.2431 0.9432 0.4786 0.106 Uiso d PR 0.267(10) 1 A 2
    H H24D 1.2862 0.9814 0.5270 0.106 Uiso d PR 0.267(10) 1 A 2
    C C251 1.2727(7) 1.0799(5) 0.4585(3) 0.088(2) Uani d PDU 0.733(10) 1 A 1
    H H25A 1.2127 1.0454 0.4346 0.105 Uiso calc PR 0.733(10) 1 A 1
    C C261 1.2338(10) 1.2166(6) 0.4617(3) 0.116(3) Uani d PDU 0.733(10) 1 A 1
    H H26A 1.1314 1.2249 0.4651 0.175 Uiso calc PR 0.733(10) 1 A 1
    H H26B 1.2640 1.2587 0.4351 0.175 Uiso calc PR 0.733(10) 1 A 1
    H H26C 1.2812 1.2528 0.4870 0.175 Uiso calc PR 0.733(10) 1 A 1
    C C271 1.4250(7) 1.0578(8) 0.4448(3) 0.127(3) Uani d PDU 0.733(10) 1 A 1
    H H27A 1.4479 0.9711 0.4483 0.190 Uiso calc PR 0.733(10) 1 A 1
    H H27B 1.4881 1.1070 0.4631 0.190 Uiso calc PR 0.733(10) 1 A 1
    H H27C 1.4372 1.0812 0.4141 0.190 Uiso calc PR 0.733(10) 1 A 1
    C C252 1.3037(13) 1.1263(15) 0.4829(5) 0.076(4) Uani d PDU 0.267(10) 1 A 2
    H H25B 1.2828 1.1972 0.5025 0.092 Uiso calc PR 0.267(10) 1 A 2
    C C262 1.233(4) 1.145(4) 0.4374(8) 0.192(14) Uani d PDU 0.267(10) 1 A 2
    H H26D 1.1358 1.1140 0.4383 0.288 Uiso calc PR 0.267(10) 1 A 2
    H H26E 1.2863 1.1010 0.4151 0.288 Uiso calc PR 0.267(10) 1 A 2
    H H26F 1.2312 1.2325 0.4303 0.288 Uiso calc PR 0.267(10) 1 A 2
    C C272 1.4604(18) 1.109(3) 0.4784(16) 0.204(14) Uani d PDU 0.267(10) 1 A 2
    H H27D 1.5024 1.0978 0.5073 0.306 Uiso calc PR 0.267(10) 1 A 2
    H H27E 1.5016 1.1820 0.4646 0.306 Uiso calc PR 0.267(10) 1 A 2
    H H27F 1.4795 1.0375 0.4602 0.306 Uiso calc PR 0.267(10) 1 A 2
    O O28 0.2039(2) 0.22733(18) 0.65042(8) 0.0734(6) Uani d . 1 1 B .
    C C29 0.1753(4) 0.1143(3) 0.66520(13) 0.0832(10) Uani d . 1 1 . .
    O O301 0.2663(9) 0.0327(8) 0.6663(4) 0.095(3) Uani d P 0.62(4) 1 B 3
    O O302 0.228(4) 0.0265(18) 0.6439(17) 0.186(12) Uani d P 0.38(4) 1 B 4
    C C31 0.0398(4) 0.1098(4) 0.69085(16) 0.1018(12) Uani d . 1 1 B .
    H H31A 0.0254 0.0269 0.7022 0.153 Uiso calc R 1 1 . .
    H H31B -0.0392 0.1320 0.6718 0.153 Uiso calc R 1 1 . .
    H H31C 0.0451 0.1674 0.7153 0.153 Uiso calc R 1 1 . .
    O O32 0.63096(19) 0.36908(19) 0.73216(5) 0.0608(5) Uani d . 1 1 . .
    C C33 0.7731(3) 0.3523(3) 0.73874(9) 0.0630(7) Uani d . 1 1 . .
    O O34 0.8643(2) 0.4020(3) 0.71683(8) 0.0900(8) Uani d . 1 1 . .
    C C35 0.8011(3) 0.2691(3) 0.77742(10) 0.0759(8) Uani d . 1 1 . .
    H H35A 0.9028 0.2546 0.7800 0.114 Uiso calc R 1 1 . .
    H H35B 0.7524 0.1911 0.7730 0.114 Uiso calc R 1 1 . .
    H H35C 0.7662 0.3079 0.8042 0.114 Uiso calc R 1 1 . .
loop_
    _atom_site_aniso_label
    _atom_site_aniso_U_11
    _atom_site_aniso_U_22
    _atom_site_aniso_U_33
    _atom_site_aniso_U_12
    _atom_site_aniso_U_13
    _atom_site_aniso_U_23
    C1 0.0599(16) 0.0645(16) 0.0680(16) -0.0031(14) -0.0182(13) 0.0092(13)
    C2 0.0761(18) 0.0797(19) 0.0621(14) -0.0114(17) -0.0165(15) -0.0051(15)
    C3 0.0641(16) 0.0630(16) 0.0680(15) -0.0010(14) -0.0006(13) -0.0091(13)
    C4 0.0592(15) 0.0591(15) 0.0635(14) 0.0069(13) 0.0008(13) 0.0015(12)
    C5 0.0540(13) 0.0563(13) 0.0478(11) 0.0030(12) -0.0023(11) 0.0047(11)
    C6 0.0536(13) 0.0625(14) 0.0436(11) 0.0021(12) -0.0039(11) 0.0126(11)
    C7 0.0614(14) 0.0685(15) 0.0423(10) -0.0083(13) -0.0085(11) 0.0050(11)
    C8 0.0563(14) 0.0524(13) 0.0462(11) -0.0029(12) -0.0032(11) 0.0014(10)
    C9 0.0485(12) 0.0577(13) 0.0460(11) 0.0033(12) -0.0038(10) 0.0042(11)
    C10 0.0481(12) 0.0595(13) 0.0466(11) 0.0009(12) -0.0067(10) 0.0054(11)
    C11 0.0557(14) 0.0617(14) 0.0580(13) 0.0024(13) -0.0094(12) 0.0116(12)
    C12 0.0628(15) 0.0628(15) 0.0503(12) 0.0024(13) -0.0088(11) 0.0135(12)
    C13 0.0532(13) 0.0533(13) 0.0487(11) 0.0003(11) 0.0001(11) 0.0031(11)
    C14 0.0545(13) 0.0561(13) 0.0431(11) -0.0013(12) -0.0045(10) 0.0027(10)
    C15 0.0590(15) 0.0795(18) 0.0512(12) -0.0108(15) -0.0083(11) 0.0059(13)
    C16 0.0588(15) 0.0781(18) 0.0608(14) -0.0087(15) -0.0020(12) 0.0067(14)
    C17 0.0582(14) 0.0583(14) 0.0487(11) -0.0006(12) 0.0014(11) 0.0027(11)
    C18 0.0716(17) 0.0560(14) 0.0709(15) 0.0020(14) 0.0103(15) -0.0015(13)
    C19 0.0593(15) 0.0602(15) 0.0576(13) 0.0002(12) 0.0054(12) 0.0065(13)
    C20 0.0692(17) 0.0693(16) 0.0614(14) -0.0007(15) 0.0067(14) 0.0113(13)
    C21 0.086(2) 0.133(3) 0.083(2) -0.017(2) -0.0076(19) 0.054(2)
    C22 0.0759(19) 0.0755(19) 0.0708(16) 0.0012(16) 0.0130(15) 0.0091(16)
    C23 0.085(2) 0.093(3) 0.116(3) 0.004(2) 0.036(2) 0.030(2)
    C24 0.077(2) 0.093(2) 0.095(2) -0.0035(19) 0.0192(18) 0.014(2)
    C251 0.081(3) 0.089(4) 0.094(4) -0.031(3) 0.022(3) -0.009(3)
    C261 0.131(6) 0.089(4) 0.129(6) -0.019(4) 0.030(5) 0.025(4)
    C271 0.085(4) 0.140(6) 0.156(7) -0.028(4) 0.051(5) -0.004(5)
    C252 0.073(7) 0.076(8) 0.080(8) -0.024(7) -0.001(7) -0.014(7)
    C262 0.21(3) 0.23(3) 0.14(2) -0.06(3) 0.01(2) 0.07(2)
    C272 0.094(13) 0.19(3) 0.32(4) -0.067(16) 0.03(2) 0.03(3)
    O28 0.0671(12) 0.0578(11) 0.0954(14) -0.0046(10) 0.0088(11) -0.0056(11)
    C29 0.082(2) 0.0616(18) 0.107(2) -0.0112(18) 0.0187(19) -0.0178(18)
    O301 0.096(4) 0.056(4) 0.132(6) 0.021(3) 0.031(4) 0.009(3)
    O302 0.22(2) 0.100(8) 0.24(3) -0.058(10) 0.132(19) -0.068(12)
    C31 0.091(2) 0.079(2) 0.135(3) -0.015(2) 0.029(2) -0.012(2)
    O32 0.0512(9) 0.0758(12) 0.0553(9) 0.0015(9) -0.0064(8) 0.0217(9)
    C33 0.0545(15) 0.0722(17) 0.0622(14) 0.0075(14) -0.0023(13) 0.0093(14)
    O34 0.0587(11) 0.1137(19) 0.0976(15) 0.0029(12) 0.0072(11) 0.0390(15)
    C35 0.0668(17) 0.087(2) 0.0740(16) 0.0147(17) -0.0089(15) 0.0185(16)
_geom_special_details     ?
loop_
    _geom_bond_atom_site_label_1
    _geom_bond_atom_site_label_2
    _geom_bond_site_symmetry_2
    _geom_bond_distance
    _geom_bond_publ_flag
    C1 C10 . 1.516(4) ?
    C1 C2 . 1.521(4) ?
    C1 H1A . 0.9700 ?
    C1 H1B . 0.9700 ?
    C2 C3 . 1.516(4) ?
    C2 H2A . 0.9700 ?
    C2 H2B . 0.9700 ?
    C3 O28 . 1.456(3) ?
    C3 C4 . 1.513(4) ?
    C3 H3A . 0.9800 ?
    C4 C5 . 1.554(4) ?
    C4 H4A . 0.9700 ?
    C4 H4B . 0.9700 ?
    C5 C10 . 1.537(3) ?
    C5 C6 . 1.538(4) ?
    C5 C19 . 1.548(3) ?
    C6 O32 . 1.460(3) ?
    C6 C7 . 1.513(4) ?
    C6 H6A . 0.9800 ?
    C7 C8 . 1.530(3) ?
    C7 H7A . 0.9700 ?
    C7 H7B . 0.9700 ?
    C8 C9 . 1.523(3) ?
    C8 C14 . 1.528(3) ?
    C8 H8A . 0.9800 ?
    C9 C10 . 1.347(4) ?
    C9 C11 . 1.516(3) ?
    C11 C12 . 1.539(4) ?
    C11 H11A . 0.9700 ?
    C11 H11B . 0.9700 ?
    C12 C13 . 1.542(4) ?
    C12 H12A . 0.9700 ?
    C12 H12B . 0.9700 ?
    C13 C18 . 1.545(4) ?
    C13 C14 . 1.550(3) ?
    C13 C17 . 1.550(3) ?
    C14 C15 . 1.535(3) ?
    C14 H14A . 0.9800 ?
    C15 C16 . 1.545(4) ?
    C15 H15A . 0.9700 ?
    C15 H15B . 0.9700 ?
    C16 C17 . 1.551(4) ?
    C16 H16A . 0.9700 ?
    C16 H16B . 0.9700 ?
    C17 C20 . 1.543(4) ?
    C17 H17A . 0.9800 ?
    C18 H18A . 0.9600 ?
    C18 H18B . 0.9600 ?
    C18 H18C . 0.9600 ?
    C19 H19A . 0.9600 ?
    C19 H19B . 0.9600 ?
    C19 H19C . 0.9600 ?
    C20 C21 . 1.532(5) ?
    C20 C22 . 1.541(4) ?
    C20 H20Z . 0.9800 ?
    C21 H21A . 0.9600 ?
    C21 H21B . 0.9600 ?
    C21 H21C . 0.9600 ?
    C22 C23 . 1.507(4) ?
    C22 H22A . 0.9700 ?
    C22 H22B . 0.9700 ?
    C23 C24 . 1.507(5) ?
    C23 H23A . 0.9700 ?
    C23 H23B . 0.9700 ?
    C24 C251 . 1.534(7) ?
    C24 C252 . 1.530(14) ?
    C24 H24A . 0.9700 ?
    C24 H24B . 0.9700 ?
    C24 H24C . 0.9700 ?
    C24 H24D . 0.9699 ?
    C251 C261 . 1.512(8) ?
    C251 C271 . 1.492(8) ?
    C251 H25A . 0.9800 ?
    C261 H26A . 0.9600 ?
    C261 H26B . 0.9600 ?
    C261 H26C . 0.9600 ?
    C271 H27A . 0.9600 ?
    C271 H27B . 0.9600 ?
    C271 H27C . 0.9600 ?
    C252 C262 . 1.529(17) ?
    C252 C272 . 1.473(17) ?
    C252 H25B . 0.9800 ?
    C262 H26D . 0.9600 ?
    C262 H26E . 0.9600 ?
    C262 H26F . 0.9600 ?
    C272 H27D . 0.9600 ?
    C272 H27E . 0.9600 ?
    C272 H27F . 0.9600 ?
    O28 C29 . 1.317(4) ?
    C29 O301 . 1.216(7) ?
    C29 O302 . 1.238(17) ?
    C29 C31 . 1.475(5) ?
    C31 H31A . 0.9600 ?
    C31 H31B . 0.9600 ?
    C31 H31C . 0.9600 ?
    O32 C33 . 1.346(3) ?
    C33 O34 . 1.197(3) ?
    C33 C35 . 1.486(4) ?
    C35 H35A . 0.9600 ?
    C35 H35B . 0.9600 ?
    C35 H35C . 0.9600 ?
loop_
    _geom_angle_atom_site_label_1
    _geom_angle_atom_site_label_2
    _geom_angle_atom_site_label_3
    _geom_angle_site_symmetry_1
    _geom_angle_site_symmetry_3
    _geom_angle
    _geom_angle_publ_flag
    C10 C1 C2 . . 112.4(2) ?
    C10 C1 H1A . . 109.1 ?
    C2 C1 H1A . . 109.1 ?
    C10 C1 H1B . . 109.1 ?
    C2 C1 H1B . . 109.1 ?
    H1A C1 H1B . . 107.8 ?
    C3 C2 C1 . . 111.3(2) ?
    C3 C2 H2A . . 109.4 ?
    C1 C2 H2A . . 109.4 ?
    C3 C2 H2B . . 109.4 ?
    C1 C2 H2B . . 109.4 ?
    H2A C2 H2B . . 108.0 ?
    O28 C3 C4 . . 111.0(2) ?
    O28 C3 C2 . . 106.0(2) ?
    C4 C3 C2 . . 110.8(2) ?
    O28 C3 H3A . . 109.6 ?
    C4 C3 H3A . . 109.6 ?
    C2 C3 H3A . . 109.6 ?
    C3 C4 C5 . . 117.0(2) ?
    C3 C4 H4A . . 108.1 ?
    C5 C4 H4A . . 108.1 ?
    C3 C4 H4B . . 108.1 ?
    C5 C4 H4B . . 108.1 ?
    H4A C4 H4B . . 107.3 ?
    C10 C5 C6 . . 108.4(2) ?
    C10 C5 C19 . . 110.4(2) ?
    C6 C5 C19 . . 111.16(19) ?
    C10 C5 C4 . . 110.67(19) ?
    C6 C5 C4 . . 106.7(2) ?
    C19 C5 C4 . . 109.5(2) ?
    O32 C6 C7 . . 110.59(19) ?
    O32 C6 C5 . . 107.9(2) ?
    C7 C6 C5 . . 112.4(2) ?
    O32 C6 H6A . . 108.6 ?
    C7 C6 H6A . . 108.6 ?
    C5 C6 H6A . . 108.6 ?
    C6 C7 C8 . . 109.34(18) ?
    C6 C7 H7A . . 109.8 ?
    C8 C7 H7A . . 109.8 ?
    C6 C7 H7B . . 109.8 ?
    C8 C7 H7B . . 109.8 ?
    H7A C7 H7B . . 108.3 ?
    C9 C8 C14 . . 106.51(18) ?
    C9 C8 C7 . . 113.0(2) ?
    C14 C8 C7 . . 114.4(2) ?
    C9 C8 H8A . . 107.6 ?
    C14 C8 H8A . . 107.6 ?
    C7 C8 H8A . . 107.6 ?
    C10 C9 C11 . . 125.5(2) ?
    C10 C9 C8 . . 123.4(2) ?
    C11 C9 C8 . . 111.0(2) ?
    C9 C10 C1 . . 123.4(2) ?
    C9 C10 C5 . . 123.0(2) ?
    C1 C10 C5 . . 113.6(2) ?
    C9 C11 C12 . . 111.7(2) ?
    C9 C11 H11A . . 109.3 ?
    C12 C11 H11A . . 109.3 ?
    C9 C11 H11B . . 109.3 ?
    C12 C11 H11B . . 109.3 ?
    H11A C11 H11B . . 107.9 ?
    C11 C12 C13 . . 113.2(2) ?
    C11 C12 H12A . . 108.9 ?
    C13 C12 H12A . . 108.9 ?
    C11 C12 H12B . . 108.9 ?
    C13 C12 H12B . . 108.9 ?
    H12A C12 H12B . . 107.7 ?
    C12 C13 C18 . . 109.9(2) ?
    C12 C13 C14 . . 106.6(2) ?
    C18 C13 C14 . . 112.64(19) ?
    C12 C13 C17 . . 117.36(19) ?
    C18 C13 C17 . . 110.5(2) ?
    C14 C13 C17 . . 99.4(2) ?
    C8 C14 C15 . . 119.70(18) ?
    C8 C14 C13 . . 113.9(2) ?
    C15 C14 C13 . . 104.3(2) ?
    C8 C14 H14A . . 106.0 ?
    C15 C14 H14A . . 106.0 ?
    C13 C14 H14A . . 106.0 ?
    C14 C15 C16 . . 103.04(19) ?
    C14 C15 H15A . . 111.2 ?
    C16 C15 H15A . . 111.2 ?
    C14 C15 H15B . . 111.2 ?
    C16 C15 H15B . . 111.2 ?
    H15A C15 H15B . . 109.1 ?
    C15 C16 C17 . . 107.3(2) ?
    C15 C16 H16A . . 110.3 ?
    C17 C16 H16A . . 110.3 ?
    C15 C16 H16B . . 110.3 ?
    C17 C16 H16B . . 110.3 ?
    H16A C16 H16B . . 108.5 ?
    C20 C17 C13 . . 119.5(2) ?
    C20 C17 C16 . . 112.7(2) ?
    C13 C17 C16 . . 103.94(19) ?
    C20 C17 H17A . . 106.6 ?
    C13 C17 H17A . . 106.6 ?
    C16 C17 H17A . . 106.6 ?
    C13 C18 H18A . . 109.5 ?
    C13 C18 H18B . . 109.5 ?
    H18A C18 H18B . . 109.5 ?
    C13 C18 H18C . . 109.5 ?
    H18A C18 H18C . . 109.5 ?
    H18B C18 H18C . . 109.5 ?
    C5 C19 H19A . . 109.5 ?
    C5 C19 H19B . . 109.5 ?
    H19A C19 H19B . . 109.5 ?
    C5 C19 H19C . . 109.5 ?
    H19A C19 H19C . . 109.5 ?
    H19B C19 H19C . . 109.5 ?
    C21 C20 C22 . . 110.3(3) ?
    C21 C20 C17 . . 111.8(3) ?
    C22 C20 C17 . . 111.1(2) ?
    C21 C20 H20Z . . 107.8 ?
    C22 C20 H20Z . . 107.8 ?
    C17 C20 H20Z . . 107.8 ?
    C20 C21 H21A . . 109.5 ?
    C20 C21 H21B . . 109.5 ?
    H21A C21 H21B . . 109.5 ?
    C20 C21 H21C . . 109.5 ?
    H21A C21 H21C . . 109.5 ?
    H21B C21 H21C . . 109.5 ?
    C23 C22 C20 . . 114.7(3) ?
    C23 C22 H22A . . 108.6 ?
    C20 C22 H22A . . 108.6 ?
    C23 C22 H22B . . 108.6 ?
    C20 C22 H22B . . 108.6 ?
    H22A C22 H22B . . 107.6 ?
    C22 C23 C24 . . 115.1(3) ?
    C22 C23 H23A . . 108.5 ?
    C24 C23 H23A . . 108.5 ?
    C22 C23 H23B . . 108.5 ?
    C24 C23 H23B . . 108.5 ?
    H23A C23 H23B . . 107.5 ?
    C23 C24 C251 . . 115.0(4) ?
    C23 C24 C252 . . 118.0(6) ?
    C23 C24 H24A . . 108.5 ?
    C23 C24 H24B . . 108.5 ?
    C23 C24 H24C . . 107.8 ?
    C23 C24 H24D . . 107.8 ?
    C251 C24 H24A . . 108.5 ?
    C251 C24 H24B . . 108.5 ?
    C252 C24 H24C . . 107.8 ?
    C252 C24 H24D . . 107.8 ?
    H24A C24 H24B . . 107.5 ?
    H24C C24 H24D . . 107.1 ?
    C261 C251 C271 . . 113.5(6) ?
    C261 C251 C24 . . 112.1(6) ?
    C271 C251 C24 . . 112.3(6) ?
    C261 C251 H25A . . 106.1 ?
    C271 C251 H25A . . 106.1 ?
    C24 C251 H25A . . 106.1 ?
    C262 C252 C272 . . 111.1(19) ?
    C262 C252 C24 . . 103.8(18) ?
    C272 C252 C24 . . 111.0(15) ?
    C262 C252 H25B . . 110.3 ?
    C272 C252 H25B . . 110.3 ?
    C24 C252 H25B . . 110.3 ?
    C252 C262 H26D . . 109.5 ?
    C252 C262 H26E . . 109.5 ?
    C252 C262 H26F . . 109.5 ?
    H26D C262 H26E . . 109.5 ?
    H26D C262 H26F . . 109.5 ?
    H26E C262 H26F . . 109.5 ?
    C252 C272 H27D . . 109.5 ?
    C252 C272 H27E . . 109.5 ?
    C252 C272 H27F . . 109.5 ?
    H27D C272 H27E . . 109.5 ?
    H27D C272 H27F . . 109.5 ?
    H27E C272 H27F . . 109.5 ?
    C29 O28 C3 . . 120.2(3) ?
    O301 C29 O28 . . 122.1(5) ?
    O302 C29 O28 . . 116.5(14) ?
    O301 C29 C31 . . 123.7(5) ?
    O302 C29 C31 . . 125.5(10) ?
    O28 C29 C31 . . 112.2(3) ?
    C29 C31 H31A . . 109.5 ?
    C29 C31 H31B . . 109.5 ?
    H31A C31 H31B . . 109.5 ?
    C29 C31 H31C . . 109.5 ?
    H31A C31 H31C . . 109.5 ?
    H31B C31 H31C . . 109.5 ?
    C33 O32 C6 . . 116.3(2) ?
    O34 C33 O32 . . 123.6(3) ?
    O34 C33 C35 . . 124.9(3) ?
    O32 C33 C35 . . 111.5(2) ?
    C33 C35 H35A . . 109.5 ?
    C33 C35 H35B . . 109.5 ?
    H35A C35 H35B . . 109.5 ?
    C33 C35 H35C . . 109.5 ?
    H35A C35 H35C . . 109.5 ?
    H35B C35 H35C . . 109.5 ?
loop_
    _geom_torsion_atom_site_label_1
    _geom_torsion_atom_site_label_2
    _geom_torsion_atom_site_label_3
    _geom_torsion_atom_site_label_4
    _geom_torsion_site_symmetry_1
    _geom_torsion_site_symmetry_2
    _geom_torsion_site_symmetry_3
    _geom_torsion_site_symmetry_4
    _geom_torsion
    _geom_torsion_publ_flag
    C10 C1 C2 C3 . . . . 57.8(3) ?
    C1 C2 C3 O28 . . . . 66.2(3) ?
    C1 C2 C3 C4 . . . . -54.4(3) ?
    O28 C3 C4 C5 . . . . -68.0(3) ?
    C2 C3 C4 C5 . . . . 49.5(3) ?
    C3 C4 C5 C10 . . . . -44.6(3) ?
    C3 C4 C5 C6 . . . . -162.4(2) ?
    C3 C4 C5 C19 . . . . 77.2(3) ?
    C10 C5 C6 O32 . . . . 174.13(19) ?
    C19 C5 C6 O32 . . . . 52.7(3) ?
    C4 C5 C6 O32 . . . . -66.6(2) ?
    C10 C5 C6 C7 . . . . 51.9(2) ?
    C19 C5 C6 C7 . . . . -69.5(3) ?
    C4 C5 C6 C7 . . . . 171.17(19) ?
    O32 C6 C7 C8 . . . . 174.9(2) ?
    C5 C6 C7 C8 . . . . -64.5(3) ?
    C6 C7 C8 C9 . . . . 41.3(3) ?
    C6 C7 C8 C14 . . . . -80.8(3) ?
    C14 C8 C9 C10 . . . . 115.5(3) ?
    C7 C8 C9 C10 . . . . -10.9(3) ?
    C14 C8 C9 C11 . . . . -60.0(3) ?
    C7 C8 C9 C11 . . . . 173.6(2) ?
    C11 C9 C10 C1 . . . . -7.3(4) ?
    C8 C9 C10 C1 . . . . 177.8(2) ?
    C11 C9 C10 C5 . . . . 174.8(2) ?
    C8 C9 C10 C5 . . . . 0.0(4) ?
    C2 C1 C10 C9 . . . . 128.1(3) ?
    C2 C1 C10 C5 . . . . -53.8(3) ?
    C6 C5 C10 C9 . . . . -19.8(3) ?
    C19 C5 C10 C9 . . . . 102.2(3) ?
    C4 C5 C10 C9 . . . . -136.5(3) ?
    C6 C5 C10 C1 . . . . 162.2(2) ?
    C19 C5 C10 C1 . . . . -75.9(3) ?
    C4 C5 C10 C1 . . . . 45.5(3) ?
    C10 C9 C11 C12 . . . . -118.3(3) ?
    C8 C9 C11 C12 . . . . 57.1(3) ?
    C9 C11 C12 C13 . . . . -53.6(3) ?
    C11 C12 C13 C18 . . . . -70.6(3) ?
    C11 C12 C13 C14 . . . . 51.7(3) ?
    C11 C12 C13 C17 . . . . 162.0(2) ?
    C9 C8 C14 C15 . . . . -172.7(2) ?
    C7 C8 C14 C15 . . . . -47.2(3) ?
    C9 C8 C14 C13 . . . . 62.9(3) ?
    C7 C8 C14 C13 . . . . -171.6(2) ?
    C12 C13 C14 C8 . . . . -58.3(3) ?
    C18 C13 C14 C8 . . . . 62.3(3) ?
    C17 C13 C14 C8 . . . . 179.29(19) ?
    C12 C13 C14 C15 . . . . 169.4(2) ?
    C18 C13 C14 C15 . . . . -70.0(3) ?
    C17 C13 C14 C15 . . . . 47.0(2) ?
    C8 C14 C15 C16 . . . . -164.2(2) ?
    C13 C14 C15 C16 . . . . -35.3(3) ?
    C14 C15 C16 C17 . . . . 9.6(3) ?
    C12 C13 C17 C20 . . . . 79.2(3) ?
    C18 C13 C17 C20 . . . . -47.9(3) ?
    C14 C13 C17 C20 . . . . -166.5(2) ?
    C12 C13 C17 C16 . . . . -154.1(2) ?
    C18 C13 C17 C16 . . . . 78.8(3) ?
    C14 C13 C17 C16 . . . . -39.8(2) ?
    C15 C16 C17 C20 . . . . 150.2(3) ?
    C15 C16 C17 C13 . . . . 19.4(3) ?
    C13 C17 C20 C21 . . . . -60.8(3) ?
    C16 C17 C20 C21 . . . . 176.7(3) ?
    C13 C17 C20 C22 . . . . 175.5(2) ?
    C16 C17 C20 C22 . . . . 53.0(3) ?
    C21 C20 C22 C23 . . . . 58.0(4) ?
    C17 C20 C22 C23 . . . . -177.5(3) ?
    C20 C22 C23 C24 . . . . 175.5(3) ?
    C22 C23 C24 C252 . . . . -164.3(8) ?
    C22 C23 C24 C251 . . . . 156.2(4) ?
    C23 C24 C251 C261 . . . . 57.6(8) ?
    C252 C24 C251 C261 . . . . -46.2(10) ?
    C23 C24 C251 C271 . . . . -173.3(5) ?
    C252 C24 C251 C271 . . . . 82.9(11) ?
    C23 C24 C252 C272 . . . . 172(2) ?
    C251 C24 C252 C272 . . . . -94(2) ?
    C23 C24 C252 C262 . . . . -69(2) ?
    C251 C24 C252 C262 . . . . 25.6(19) ?
    C4 C3 O28 C29 . . . . -91.3(3) ?
    C2 C3 O28 C29 . . . . 148.3(3) ?
    C3 O28 C29 O301 . . . . 13.5(9) ?
    C3 O28 C29 O302 . . . . -28(3) ?
    C3 O28 C29 C31 . . . . 177.6(3) ?
    C7 C6 O32 C33 . . . . -82.4(3) ?
    C5 C6 O32 C33 . . . . 154.3(2) ?
    C6 O32 C33 O34 . . . . -2.0(4) ?
    C6 O32 C33 C35 . . . . 175.8(2) ?
_iucr_refine_instructions_details
;
TITL jr5 in P2(1)2(1)2(1)  LAST... no Corr, MERG 3
CELL 0.71073   9.2846  10.7203  29.9823  90.000  90.000  90.000
ZERR    4.00   0.0015   0.0018   0.0042   0.000   0.000   0.000
LATT -1
SYMM 0.5-X, -Y, 0.5+Z
SYMM -X, 0.5+Y, 0.5-Z
SYMM 0.5+X, 0.5-Y, -Z
SFAC C H O
UNIT 124 200 16
TEMP 23
L.S. 40
MERG 3
ACTA
CONF
HTAB
WPDB -2
BOND $H
FMAP 2
PLAN 10
OMIT     1   3  20
OMIT     1   0   3
OMIT     1   2   0
OMIT     1   0   2
OMIT     2   0   2
OMIT    -6   6  23
SIMU 0.04 0.08 1.7 C251 C261 C271 C252 C262 C272
WGHT    0.070100    0.362500
EXTI    0.008673
FVAR       0.22733   0.73261   0.62158
C1    1    0.267044    0.475990    0.616962    11.00000    0.05991    0.06449 =
         0.06800    0.00917   -0.01821   -0.00310
AFIX  23
H1A   2    0.246614    0.540124    0.595034    11.00000   -1.20000
H1B   2    0.181403    0.464776    0.635052    11.00000   -1.20000
AFIX   0
C2    1    0.300900    0.354441    0.592994    11.00000    0.07610    0.07969 =
         0.06210   -0.00513   -0.01653   -0.01142
AFIX  23
H2A   2    0.218674    0.329853    0.575076    11.00000   -1.20000
H2B   2    0.382066    0.367000    0.573125    11.00000   -1.20000
AFIX   0
C3    1    0.336229    0.251367    0.625818    11.00000    0.06412    0.06298 =
         0.06799   -0.00908   -0.00065   -0.00099
AFIX  13
H3A   2    0.364982    0.176085    0.609553    11.00000   -1.20000
AFIX   0
C4    1    0.456209    0.290824    0.656897    11.00000    0.05923    0.05907 =
         0.06355    0.00150    0.00078    0.00695
AFIX  23
H4A   2    0.545448    0.291225    0.640075    11.00000   -1.20000
H4B   2    0.465560    0.227828    0.679940    11.00000   -1.20000
AFIX   0
C5    1    0.440188    0.419803    0.680042    11.00000    0.05404    0.05633 =
         0.04777    0.00472   -0.00232    0.00302
C6    1    0.590680    0.456480    0.696965    11.00000    0.05357    0.06254 =
         0.04362    0.01258   -0.00389    0.00212
AFIX  13
H6A   2    0.659384    0.448147    0.672331    11.00000   -1.20000
AFIX   0
C7    1    0.595871    0.589239    0.714001    11.00000    0.06143    0.06850 =
         0.04227    0.00504   -0.00852   -0.00829
AFIX  23
H7A   2    0.689867    0.606293    0.726738    11.00000   -1.20000
H7B   2    0.524038    0.600725    0.737131    11.00000   -1.20000
AFIX   0
C8    1    0.566617    0.679090    0.675392    11.00000    0.05633    0.05241 =
         0.04619    0.00143   -0.00325   -0.00291
AFIX  13
H8A   2    0.536077    0.758803    0.688299    11.00000   -1.20000
AFIX   0
C9    1    0.446739    0.634486    0.644627    11.00000    0.04848    0.05772 =
         0.04598    0.00421   -0.00377    0.00330
C10   1    0.389837    0.519036    0.646512    11.00000    0.04814    0.05947 =
         0.04661    0.00540   -0.00670    0.00086
C11   1    0.410426    0.732928    0.610093    11.00000    0.05568    0.06173 =
         0.05796    0.01156   -0.00938    0.00239
AFIX  23
H11A  2    0.372652    0.806279    0.624993    11.00000   -1.20000
H11B  2    0.336152    0.701186    0.590374    11.00000   -1.20000
AFIX   0
C12   1    0.543228    0.769860    0.582333    11.00000    0.06276    0.06282 =
         0.05032    0.01353   -0.00882    0.00236
AFIX  23
H12A  2    0.517299    0.837983    0.562612    11.00000   -1.20000
H12B  2    0.571458    0.699593    0.563920    11.00000   -1.20000
AFIX   0
C13   1    0.672839    0.810034    0.611105    11.00000    0.05318    0.05334 =
         0.04867    0.00309    0.00009    0.00027
C14   1    0.697156    0.704848    0.645754    11.00000    0.05453    0.05612 =
         0.04310    0.00270   -0.00450   -0.00129
AFIX  13
H14A  2    0.712910    0.628477    0.628464    11.00000   -1.20000
AFIX   0
C15   1    0.842747    0.736592    0.667162    11.00000    0.05895    0.07954 =
         0.05119    0.00593   -0.00829   -0.01083
AFIX  23
H15A  2    0.889076    0.662457    0.678919    11.00000   -1.20000
H15B  2    0.831448    0.796991    0.690996    11.00000   -1.20000
AFIX   0
C16   1    0.929462    0.792021    0.627904    11.00000    0.05879    0.07806 =
         0.06084    0.00666   -0.00202   -0.00872
AFIX  23
H16A  2    1.006319    0.735649    0.619304    11.00000   -1.20000
H16B  2    0.971765    0.871222    0.636457    11.00000   -1.20000
AFIX   0
C17   1    0.823097    0.810620    0.588563    11.00000    0.05815    0.05830 =
         0.04870    0.00266    0.00140   -0.00061
AFIX  13
H17A  2    0.828482    0.734976    0.570286    11.00000   -1.20000
AFIX   0
C18   1    0.641926    0.937542    0.633095    11.00000    0.07157    0.05601 =
         0.07087   -0.00148    0.01033    0.00201
AFIX 137
H18A  2    0.556644    0.931513    0.651070    11.00000   -1.50000
H18B  2    0.627896    0.999397    0.610353    11.00000   -1.50000
H18C  2    0.722023    0.960969    0.651529    11.00000   -1.50000
AFIX   0
C19   1    0.331668    0.409093    0.719065    11.00000    0.05930    0.06018 =
         0.05762    0.00648    0.00540    0.00022
AFIX 137
H19A  2    0.358353    0.340456    0.737897    11.00000   -1.50000
H19B  2    0.236724    0.395285    0.707386    11.00000   -1.50000
H19C  2    0.332641    0.484898    0.736109    11.00000   -1.50000
AFIX   0
C20   1    0.865597    0.920409    0.558022    11.00000    0.06925    0.06925 =
         0.06137    0.01129    0.00670   -0.00066
AFIX  13
H20Z  2    0.858038    0.997351    0.575516    11.00000   -1.20000
AFIX   0
C21   1    0.764077    0.932174    0.517980    11.00000    0.08585    0.13317 =
         0.08260    0.05418   -0.00757   -0.01727
AFIX 137
H21A  2    0.668246    0.949377    0.528309    11.00000   -1.50000
H21B  2    0.764313    0.855518    0.501428    11.00000   -1.50000
H21C  2    0.796039    0.999000    0.499103    11.00000   -1.50000
AFIX   0
C22   1    1.022770    0.907956    0.542139    11.00000    0.07591    0.07550 =
         0.07083    0.00909    0.01304    0.00125
AFIX  23
H22A  2    1.084583    0.901220    0.568110    11.00000   -1.20000
H22B  2    1.032075    0.831101    0.525310    11.00000   -1.20000
AFIX   0
C23   1    1.075641    1.014310    0.513644    11.00000    0.08520    0.09346 =
         0.11647    0.03017    0.03626    0.00439
AFIX  23
H23A  2    1.058975    1.091783    0.529540    11.00000   -1.20000
H23B  2    1.018566    1.016775    0.486560    11.00000   -1.20000
AFIX   0
C24   1    1.232479    1.007950    0.500922    11.00000    0.07690    0.09316 =
         0.09484    0.01433    0.01918   -0.00350
AFIX  23
PART   1  21
H24A  2    1.258697    0.921102    0.496862    21.00000   -1.20000
H24B  2    1.289348    1.040231    0.525485    21.00000   -1.20000
PART   2 -21
H24C  2    1.243129    0.943180    0.478572   -21.00000   -1.20000
H24D  2    1.286159    0.981430    0.527002   -21.00000   -1.20000
AFIX   0
PART   0
PART   1  21
C251  1    1.272686    1.079949    0.458483    21.00000    0.08058    0.08867 =
         0.09372   -0.00894    0.02244   -0.03081
AFIX  13
H25A  2    1.212709    1.045364    0.434598    21.00000   -1.20000
AFIX   0
C261  1    1.233785    1.216568    0.461701    21.00000    0.13077    0.08918 =
         0.12911    0.02525    0.03041   -0.01949
AFIX 137
H26A  2    1.131413    1.224889    0.465073    21.00000   -1.50000
H26B  2    1.264013    1.258742    0.435052    21.00000   -1.50000
H26C  2    1.281224    1.252841    0.487023    21.00000   -1.50000
AFIX   0
C271  1    1.425045    1.057835    0.444782    21.00000    0.08548    0.13955 =
         0.15581   -0.00410    0.05146   -0.02834
AFIX 137
H27A  2    1.447935    0.971073    0.448331    21.00000   -1.50000
H27B  2    1.488079    1.106978    0.463097    21.00000   -1.50000
H27C  2    1.437153    1.081224    0.414103    21.00000   -1.50000
AFIX   0
PART   0
SAME C251 > C271
PART   2  -21
C252  1    1.303715    1.126319    0.482903   -21.00000    0.07342    0.07598 =
         0.07984   -0.01391   -0.00109   -0.02448
AFIX  13
H25B  2    1.282812    1.197227    0.502491   -21.00000   -1.20000
AFIX   0
C262  1    1.232634    1.145240    0.437418   -21.00000    0.20715    0.22582 =
         0.14381    0.06728    0.00924   -0.05528
AFIX 137
H26D  2    1.135772    1.114008    0.438310   -21.00000   -1.50000
H26E  2    1.286276    1.101048    0.415067   -21.00000   -1.50000
H26F  2    1.231213    1.232548    0.430312   -21.00000   -1.50000
AFIX   0
C272  1    1.460442    1.109449    0.478373   -21.00000    0.09360    0.19477 =
         0.32330    0.02535    0.03085   -0.06725
AFIX 137
H27D  2    1.502382    1.097808    0.507343   -21.00000   -1.50000
H27E  2    1.501580    1.182006    0.464593   -21.00000   -1.50000
H27F  2    1.479534    1.037537    0.460232   -21.00000   -1.50000
AFIX   0
PART   0
O28   3    0.203852    0.227335    0.650417    11.00000    0.06710    0.05782 =
         0.09541   -0.00561    0.00876   -0.00456
C29   1    0.175303    0.114276    0.665198    11.00000    0.08150    0.06159 =
         0.10659   -0.01784    0.01867   -0.01121
PART   3  31
O301  3    0.266281    0.032731    0.666300    31.00000    0.09590    0.05597 =
         0.13230    0.00884    0.03071    0.02065
PART   4 -31
O302  3    0.227910    0.026464    0.643871   -31.00000    0.22053    0.10044 =
         0.23707   -0.06765    0.13231   -0.05779
PART   0
C31   1    0.039811    0.109772    0.690848    11.00000    0.09136    0.07930 =
         0.13469   -0.01201    0.02917   -0.01540
AFIX 137
H31A  2    0.025381    0.026926    0.702153    11.00000   -1.50000
H31B  2   -0.039211    0.132024    0.671793    11.00000   -1.50000
H31C  2    0.045092    0.167435    0.715291    11.00000   -1.50000
AFIX   0
O32   3    0.630955    0.369079    0.732156    11.00000    0.05124    0.07575 =
         0.05533    0.02170   -0.00636    0.00151
C33   1    0.773078    0.352332    0.738743    11.00000    0.05446    0.07221 =
         0.06224    0.00933   -0.00230    0.00748
O34   3    0.864324    0.402033    0.716826    11.00000    0.05872    0.11369 =
         0.09764    0.03896    0.00721    0.00293
C35   1    0.801097    0.269087    0.777424    11.00000    0.06684    0.08680 =
         0.07399    0.01850   -0.00890    0.01467
AFIX 137
H35A  2    0.902775    0.254571    0.780045    11.00000   -1.50000
H35B  2    0.752383    0.191065    0.773019    11.00000   -1.50000
H35C  2    0.766230    0.307856    0.804191    11.00000   -1.50000
HKLF 4
REM  jr5 in P2(1)2(1)2(1)  LAST... no Corr, MERG 3
REM R1 =  0.0482 for   2827 Fo > 4sig(Fo)  and  0.0586 for all   3393 data
REM    364 parameters refined using     57 restraints
END
WGHT      0.0701      0.3590
REM Highest difference peak  0.144,  deepest hole -0.131,  1-sigma level  0.031
Q1    1   0.1194  0.1541  0.6391  11.00000  0.05    0.14
Q2    1   0.1212  0.1012  0.6116  11.00000  0.05    0.14
Q3    1  -0.0218  0.2013  0.6924  11.00000  0.05    0.14
Q4    1   1.1312  1.0427  0.5445  11.00000  0.05    0.14
Q5    1   0.3945  0.1387  0.6336  11.00000  0.05    0.12
Q6    1   1.0186  1.1121  0.5084  11.00000  0.05    0.12
Q7    1   0.2606  0.2166  0.6731  11.00000  0.05    0.12
Q8    1   0.6623  0.7611  0.6304  11.00000  0.05    0.12
Q9    1   0.3966  0.3966  0.6976  11.00000  0.05    0.11
Q10   1  -0.1414  0.2517  0.6556  11.00000  0.05    0.11
;
data_global
_journal_date_recd_electronic     2012-10-28
_journal_date_accepted     2012-11-02
_journal_name_full     'Acta Crystallographica, Section E'
_journal_year     2012
_journal_volume     68
_journal_issue     12
_journal_page_first     o3331
_journal_page_last     o3331
_journal_paper_category     QO
_journal_paper_doi     10.1107/S1600536812045278
_journal_coeditor_code     FF2087
_publ_contact_author_name     'Sylvain Bern\`es'
_publ_contact_author_address
;
Universidad Aut\'onoma de Nuevo Le\'on, UANL
Facultad de Ciencias Qu\'imicas
Av. Universidad S/N
Ciudad Universitaria
San Nicol\'as de los Garza
Nuevo Le\'on CP 66451
Mexico
;
_publ_contact_author_email     sylvain_bernes@hotmail.com
_publ_contact_author_fax     ?
_publ_contact_author_phone     ?
_publ_section_title
;
Westphalen's diol diacetate: 19(10\\rightarrow
5)-<i>abeo</i>-5\b-cholest-9-ene-3\b,6\b-diyl diacetate
;
loop_
    _publ_author_name
    _publ_author_footnote
    _publ_author_address
    "Ram\'irez Hern\'andez, Johana" .
;
Benem\'erita Universidad Aut\'onoma de Puebla
Facultad de Ciencias Qu\'imicas
Ciudad Universitaria
Puebla, Pue. 72570
Mexico
;
    "Sandoval-Ram\'irez, Jes\'us" .
;
Benem\'erita Universidad Aut\'onoma de Puebla
Facultad de Ciencias Qu\'imicas
Ciudad Universitaria
Puebla, Pue. 72570
Mexico
;
    "Meza-Reyes, Socorro" .
;
Benem\'erita Universidad Aut\'onoma de Puebla
Facultad de Ciencias Qu\'imicas
Ciudad Universitaria
Puebla, Pue. 72570
Mexico
;
    "Vega B\'aez, Jos\'e Luis" .
;
Benem\'erita Universidad Aut\'onoma de Puebla
Facultad de Ciencias Qu\'imicas
Ciudad Universitaria
Puebla, Pue. 72570
Mexico
;
    "Bern\`es, Sylvain" .
;
Universidad Aut\'onoma de Nuevo Le\'on, UANL
Facultad de Ciencias Qu\'imicas
Av. Universidad S/N
Ciudad Universitaria
San Nicol\'as de los Garza
Nuevo Le\'on CP 66451
Mexico
;
_exptl_special_details     ?
