# Supplementary material for: Westphalen’s diol diacetate: 19(10→5)-abeo-5β-cholest-9-ene-3β,6β-diyl diacetate
Source: Acta Crystallogr Sect E Struct Rep Online. 2012 Nov 10;68(Pt 12):o3331. doi: 10.1107/S1600536812045278 (PMC3588934; doi:10.1107/S1600536812045278)
Supplement: Supplementary file 2 [file e-68-o3331-Isup2.hkl]

# 
# h,k,l, Fc-squared, Fo-squared, sigma(Fo-squared) and status flag 
# 
data_I
_shelx_title ' jr5 in P2(1)2(1)2(1)  LAST... no Corr, MERG 3' 
_shelx_refln_list_code          4 
_shelx_F_calc_maximum      164.97 
_exptl_crystal_F_000      1072.00 
_reflns_d_resolution_high  0.8036 
 
loop_ 
 _symmetry_equiv_pos_as_xyz 
 'x, y, z' 
 '-x+1/2, -y, z+1/2' 
 '-x, y+1/2, -z+1/2' 
 'x+1/2, -y+1/2, -z' 
 
_cell_length_a     9.2846 
_cell_length_b    10.7203 
_cell_length_c    29.9823 
_cell_angle_alpha  90.000 
_cell_angle_beta   90.000 
_cell_angle_gamma  90.000 
 
_shelx_F_squared_multiplier     1.000 
 
loop_ 
 _refln_index_h 
 _refln_index_k 
 _refln_index_l 
 _refln_F_squared_calc 
 _refln_F_squared_meas 
 _refln_F_squared_sigma 
 _refln_observed_status 
   2   0   0    11071.12    10669.42     40.28 o 
   4   0   0       31.01       43.35      1.35 o 
   6   0   0      158.48      121.78      5.42 o 
   8   0   0      240.44      206.59      7.36 o 
  10   0   0       37.93       39.09      2.71 o 
   1   1   0     1910.87     1849.92     16.27 o 
   2   1   0      302.85      315.18      5.08 o 
   3   1   0      240.47      235.55      5.41 o 
   4   1   0        4.79        3.72      0.55 o 
   5   1   0      497.01      500.97     15.41 o 
   6   1   0      600.18      568.97     11.31 o 
   7   1   0       88.07       90.91      3.97 o 
   8   1   0       19.94       20.36      1.23 o 
   9   1   0        4.49        1.93      0.96 o 
  10   1   0        1.87        0.48      1.29 o 
  11   1   0        5.78        4.08      1.43 o 
   0   2   0      563.44      589.00      8.57 o 
   2   2   0       25.07       23.22      0.77 o 
   3   2   0      376.00      350.04     10.08 o 
   4   2   0        1.04        3.87      0.77 o 
   5   2   0       38.71       36.77      1.55 o 
   6   2   0      972.78      898.61     19.02 o 
   7   2   0      163.01      163.00      5.03 o 
   8   2   0      662.28      596.03     10.66 o 
   9   2   0       46.80       40.64      1.94 o 
  10   2   0        0.19       -0.77      1.74 o 
  11   2   0        0.93        0.58      1.93 o 
   1   3   0      689.50      600.94    156.65 o 
   2   3   0      886.98      812.31     14.01 o 
   3   3   0      124.38      122.95      4.45 o 
   4   3   0      161.35      155.49      5.42 o 
   5   3   0      356.75      344.49     13.37 o 
   6   3   0        2.36        1.55      1.16 o 
   7   3   0      163.28      148.87      4.65 o 
   8   3   0       53.79       57.09      2.32 o 
   9   3   0       43.42       34.25      1.74 o 
  10   3   0        1.50       -0.39      1.93 o 
  11   3   0       14.53       14.51      2.32 o 
   0   4   0     1003.82     1052.82     16.93 o 
   1   4   0       39.30       46.26     14.90 o 
   2   4   0     1230.44     1377.42     20.83 o 
   3   4   0        6.25       11.22      0.97 o 
   4   4   0      245.25      269.41     11.62 o 
   5   4   0       13.03       17.42      1.35 o 
   6   4   0      151.86      147.90      5.23 o 
   7   4   0      207.09      192.83      7.16 o 
   8   4   0       25.93       24.77      1.74 o 
   9   4   0       52.98       54.38      3.10 o 
  10   4   0       13.53       10.06      2.13 o 
  11   4   0        8.20       12.19      2.52 o 
   1   5   0        7.71       24.25      5.71 o 
   2   5   0       14.19       10.64      0.97 o 
   3   5   0     1136.97     1180.16     22.93 o 
   4   5   0       40.29       42.77      1.94 o 
   5   5   0       85.47       85.16      3.29 o 
   6   5   0        6.18        4.06      1.16 o 
   7   5   0        1.82        2.32      1.35 o 
   8   5   0      169.82      152.92      4.65 o 
   9   5   0       17.21       18.38      2.71 o 
  10   5   0        5.37        4.64      1.93 o 
   0   6   0     1773.91     1717.51     28.06 o 
   1   6   0       41.26       44.34     10.26 o 
   2   6   0      136.43      156.42      5.42 o 
   3   6   0      189.99      218.99      7.16 o 
   4   6   0      197.57      214.72      9.68 o 
   5   6   0       12.08       14.32      1.35 o 
   6   6   0      121.64      121.75      3.68 o 
   7   6   0        3.68        1.35      1.35 o 
   8   6   0        4.54        5.80      2.13 o 
   9   6   0        1.89        2.52      2.13 o 
  10   6   0        2.24        0.97      2.13 o 
   1   7   0       12.37       10.59      0.82 o 
   3   7   0      211.21      259.65      9.68 o 
   4   7   0       47.89       43.74      1.94 o 
   5   7   0        0.28       -0.58      1.16 o 
   6   7   0       44.36       41.61      1.94 o 
   7   7   0        0.61        1.55      1.35 o 
   8   7   0        0.40        4.06      2.13 o 
   9   7   0       29.08       29.80      2.90 o 
   0   8   0       60.91       60.96      2.13 o 
   1   8   0        2.53        0.60      0.74 o 
   2   8   0       11.70       10.45      1.55 o 
   3   8   0       31.44       28.64      1.55 o 
   4   8   0       11.06        6.97      1.35 o 
   5   8   0       43.45       44.51      1.94 o 
   6   8   0        0.00       -1.16      1.35 o 
   7   8   0        1.67       -0.19      1.93 o 
   8   8   0        9.37        8.51      2.32 o 
   9   8   0       28.55       32.51      3.29 o 
   1   9   0      219.59      202.65     19.07 o 
   2   9   0      363.16      357.73      8.52 o 
   3   9   0      165.92      146.93      3.87 o 
   4   9   0      125.08      123.49      4.65 o 
   5   9   0       89.33       80.12      2.32 o 
   6   9   0        2.56        6.19      2.13 o 
   7   9   0       16.40       16.06      2.32 o 
   8   9   0        3.59        0.00      2.13 o 
   0  10   0       65.91       59.61      2.13 o 
   1  10   0       34.47       23.71      1.55 o 
   2  10   0        8.60        8.51      1.35 o 
   3  10   0        7.70        6.97      1.35 o 
   4  10   0        0.45        2.52      1.74 o 
   5  10   0       10.15        8.51      2.13 o 
   6  10   0        2.57        4.64      2.13 o 
   7  10   0        0.01        0.39      2.13 o 
   1  11   0       61.22       49.39      1.98 o 
   2  11   0       47.02       48.77      2.90 o 
   3  11   0       56.14       53.22      3.10 o 
   4  11   0        3.57        2.13      1.93 o 
   5  11   0       84.37       80.51      3.87 o 
   6  11   0        0.98        4.26      2.32 o 
   0  12   0        0.76       -1.55      1.93 o 
   1  12   0       12.24       11.23      1.43 o 
   2  12   0        1.22        0.58      1.93 o 
   3  12   0        1.57        5.03      2.13 o 
   5  12   0        2.05       -1.74      2.52 o 
   1  13   0        0.01       -0.26      1.64 o 
   2  13   0        2.00        5.80      2.32 o 
   1   0   1    10385.96    10379.41    100.43 o 
   2   0   1     1511.03     1536.88     29.76 o 
   3   0   1        3.77        6.98      3.77 o 
   4   0   1       35.61       31.12      6.87 o 
   5   0   1     1349.64     1250.52     22.18 o 
   6   0   1      121.00      105.07      2.80 o 
   7   0   1       42.22       42.29      1.37 o 
   8   0   1        4.05        3.68      0.96 o 
   9   0   1       18.66       18.09      1.09 o 
  10   0   1        0.47        0.56      1.45 o 
  11   0   1        1.06       -0.09      1.74 o 
   0   1   1     1833.44     1538.39     23.26 o 
   1   1   1    14517.95    15079.11     95.28 o 
   2   1   1     5603.91     5400.07     40.20 o 
   3   1   1      311.18      257.28      4.05 o 
   4   1   1      499.87      467.31      6.43 o 
   5   1   1       14.52       14.19      0.84 o 
   6   1   1      182.16      175.25      3.97 o 
   7   1   1     1007.95      859.68     13.45 o 
   8   1   1       97.18       86.70      1.47 o 
   9   1   1       41.37       34.12      1.12 o 
  10   1   1        5.08        4.82      0.93 o 
  11   1   1       15.20       14.51      1.20 o 
   0   2   1     8034.25     7879.16     84.51 o 
   1   2   1     6905.95     7149.13     94.17 o 
   2   2   1     2130.52     2053.27     49.95 o 
   3   2   1     1894.16     1827.98     15.49 o 
   4   2   1      998.16      924.97     12.85 o 
   5   2   1       26.96       28.27      0.96 o 
   6   2   1      221.86      227.14      6.04 o 
   7   2   1       51.93       49.65      3.19 o 
   8   2   1      105.56      102.01      2.33 o 
   9   2   1       49.69       43.78      1.37 o 
  10   2   1       44.74       36.19      1.92 o 
  11   2   1        5.89        8.13      1.51 o 
   0   3   1     1605.40     1523.87     11.98 o 
   1   3   1      549.70      507.90     47.70 o 
   2   3   1      102.35       99.82      2.46 o 
   3   3   1      334.19      286.66      6.85 o 
   4   3   1      130.87      117.93      3.10 o 
   5   3   1      227.63      255.01      8.14 o 
   6   3   1      284.11      309.42      7.87 o 
   7   3   1       36.47       36.10      1.94 o 
   8   3   1      121.74      116.97      2.71 o 
   9   3   1       46.26       47.17      3.39 o 
  10   3   1        0.96        1.93      1.23 o 
  11   3   1        0.86        2.55      1.15 o 
   0   4   1      486.15      506.53      9.80 o 
   1   4   1      647.62      569.87     50.13 o 
   2   4   1       38.46       38.59      2.61 o 
   3   4   1      184.20      190.53      6.23 o 
   4   4   1      267.36      257.55      8.20 o 
   5   4   1        4.89        2.93      0.74 o 
   6   4   1      179.17      184.27      6.87 o 
   7   4   1       76.13       73.69      1.84 o 
   8   4   1       13.41       13.65      1.64 o 
   9   4   1       23.36       20.08      3.48 o 
  10   4   1        5.04        2.03      1.84 o 
  11   4   1        1.67        1.33      1.42 o 
   0   5   1       13.75       15.50      0.68 o 
   1   5   1     1300.16     1161.79     54.77 o 
   2   5   1      140.24      141.95      3.53 o 
   3   5   1      271.55      280.01      8.70 o 
   4   5   1      144.18      141.66      5.32 o 
   5   5   1        1.39        0.77      0.74 o 
   6   5   1       83.72       77.85      1.84 o 
   7   5   1      156.79      177.32      4.38 o 
   8   5   1       51.06       50.92      1.51 o 
   9   5   1       83.75       87.03      2.53 o 
  10   5   1       19.44       17.54      1.71 o 
   0   6   1       13.01       22.53      0.88 o 
   1   6   1      753.64      690.72     31.59 o 
   2   6   1      781.44      790.13     13.45 o 
   3   6   1      109.19       93.64      2.12 o 
   4   6   1       16.27       11.16      0.88 o 
   5   6   1       32.09       29.62      1.16 o 
   6   6   1       16.11       13.98      1.09 o 
   7   6   1       11.66       13.72      1.16 o 
   8   6   1       76.48       77.38      2.81 o 
   9   6   1       13.22       14.70      2.32 o 
  10   6   1       14.68       12.69      2.23 o 
   0   7   1       10.87       12.29      0.82 o 
   1   7   1       22.07       21.78      1.34 o 
   2   7   1      186.32      171.36      4.94 o 
   3   7   1       45.78       60.26      3.19 o 
   4   7   1       77.08       77.22      1.78 o 
   5   7   1       10.28       10.45      1.35 o 
   6   7   1       80.33       80.09      2.23 o 
   7   7   1        8.37        7.21      1.09 o 
   8   7   1       56.63       59.03      2.33 o 
   9   7   1        2.02       -0.32      1.57 o 
   0   8   1        6.54        4.79      1.35 o 
   1   8   1       68.87       60.39      2.29 o 
   2   8   1      119.95      127.65     10.45 o 
   3   8   1       33.82       28.38      1.16 o 
   4   8   1        2.85        5.72      1.45 o 
   5   8   1       49.19       43.74      1.37 o 
   6   8   1       13.35       13.36      1.09 o 
   7   8   1        9.86       11.70      2.03 o 
   8   8   1        2.94        5.51      1.64 o 
   9   8   1        3.29        0.58      1.64 o 
   0   9   1      315.50      294.84     15.30 o 
   1   9   1      166.66      147.76      6.05 o 
   2   9   1      272.66      254.81      9.68 o 
   3   9   1      322.69      314.25      5.27 o 
   4   9   1        1.86        2.03      1.45 o 
   5   9   1        9.25        8.93      1.02 o 
   6   9   1       37.01       37.55      2.03 o 
   7   9   1       10.89       13.28      1.71 o 
   8   9   1        0.92       -1.51      1.51 o 
   0  10   1       86.32      101.58      2.61 o 
   1  10   1        9.83       11.34      0.68 o 
   2  10   1       24.48       28.16      1.23 o 
   3  10   1       45.65       40.73      1.35 o 
   4  10   1        8.43        5.51      1.51 o 
   5  10   1       61.84       68.16      2.25 o 
   6  10   1       24.66       28.54      1.92 o 
   7  10   1        2.72        4.35      1.64 o 
   0  11   1        6.51        6.33      1.29 o 
   1  11   1       17.48       18.99      1.96 o 
   2  11   1        4.13        3.29      1.93 o 
   3  11   1       39.26       35.92      1.98 o 
   4  11   1        5.36        6.63      1.49 o 
   5  11   1       30.76       32.95      2.71 o 
   6  11   1       16.89       20.67      3.00 o 
   0  12   1       12.44       13.89      1.84 o 
   1  12   1        0.32       -0.29      1.03 o 
   2  12   1        6.41        4.55      1.51 o 
   3  12   1        2.74        2.90      1.51 o 
   4  12   1       14.34       13.06      1.74 o 
   5  12   1       10.38        7.51      1.78 o 
   0  13   1        0.53       -0.80      1.43 o 
   1  13   1        6.16        6.27      1.04 o 
   2  13   1       18.67       18.77      1.92 o 
   3   0   2     1642.72     1486.43     18.39 o 
   4   0   2     3935.87     3600.50     33.94 o 
   5   0   2     1211.15     1100.04     21.97 o 
   6   0   2       83.45       74.71      2.90 o 
   7   0   2        0.73        1.55      1.16 o 
   8   0   2        2.76        1.93      1.35 o 
   9   0   2        0.33        0.39      1.16 o 
  10   0   2        0.09        0.58      1.74 o 
  11   0   2       12.27        8.32      2.13 o 
   0   1   2     1900.94     1743.01     30.76 o 
   1   1   2     2152.82     1975.33     28.34 o 
   2   1   2      445.11      409.67     24.67 o 
   3   1   2       54.53       50.22      3.00 o 
   4   1   2      244.66      228.73      6.92 o 
   5   1   2      681.69      660.00     15.04 o 
   6   1   2      540.94      489.99     10.69 o 
   7   1   2      308.55      289.13      7.05 o 
   8   1   2       47.59       42.68      1.51 o 
   9   1   2       20.09       15.71      1.09 o 
  10   1   2        5.02        1.55      1.23 o 
  11   1   2        4.56        4.74      1.37 o 
   0   2   2     3037.39     2793.05     19.19 o 
   1   2   2     3679.45     3621.04     63.00 o 
   2   2   2     2328.57     2380.20     21.46 o 
   3   2   2      299.98      297.15      9.50 o 
   4   2   2      804.94      783.31     17.29 o 
   5   2   2      304.54      293.69     12.40 o 
   6   2   2      252.38      244.98     11.23 o 
   7   2   2       85.87       91.35      3.10 o 
   8   2   2       18.84       21.87      1.74 o 
   9   2   2       16.24       18.58      1.55 o 
  11   2   2        5.06        9.87      2.13 o 
   0   3   2       79.59       77.45      2.71 o 
   1   3   2     3808.88     2918.02    737.82 o 
   2   3   2      151.17      169.47      7.17 o 
   3   3   2      212.83      197.39      8.33 o 
   4   3   2      171.15      199.45      6.39 o 
   5   3   2       46.27       53.03      1.74 o 
   6   3   2      162.56      182.17      5.81 o 
   7   3   2      146.89      152.93      4.45 o 
   8   3   2        6.24        7.93      1.55 o 
   9   3   2       39.34       36.38      1.94 o 
  10   3   2       10.14       10.26      1.93 o 
  11   3   2        1.77        4.26      1.93 o 
   0   4   2     2770.05     2666.05     26.74 o 
   1   4   2     1366.08     1031.68    243.52 o 
   2   4   2      112.13      110.55      3.87 o 
   3   4   2      293.48      354.37     12.01 o 
   4   4   2      215.58      252.53      7.75 o 
   5   4   2      124.09      123.31      4.45 o 
   6   4   2       92.36       96.19      3.29 o 
   7   4   2      411.62      425.78      9.69 o 
   8   4   2       24.34       18.38      1.74 o 
   9   4   2        8.42        7.74      2.13 o 
  10   4   2       21.94       24.38      2.52 o 
  11   4   2        4.77        2.90      2.13 o 
   0   5   2       27.53       24.38      1.16 o 
   1   5   2      157.41      148.16     20.62 o 
   2   5   2      528.28      520.33     14.55 o 
   3   5   2      203.09      210.88      6.78 o 
   4   5   2       18.58       17.03      1.35 o 
   5   5   2       45.47       53.61      1.94 o 
   6   5   2       15.92       16.45      1.55 o 
   7   5   2      144.29      131.82      5.42 o 
   8   5   2       44.68       45.09      2.13 o 
   9   5   2       67.40       71.99      3.48 o 
  10   5   2        2.98       -1.16      1.93 o 
   0   6   2      254.53      277.56     11.62 o 
   1   6   2       29.40       19.34      2.81 o 
   2   6   2       86.71      106.46      3.48 o 
   3   6   2       20.01       21.09      1.35 o 
   4   6   2      170.22      154.11      4.65 o 
   5   6   2       12.46       14.51      1.35 o 
   6   6   2      211.46      200.38      6.78 o 
   7   6   2      129.23      132.01      4.65 o 
   8   6   2       39.93       41.02      2.90 o 
   9   6   2       48.35       52.64      3.29 o 
  10   6   2        0.67        1.16      2.13 o 
   0   7   2      265.83      263.20     11.04 o 
   1   7   2        3.20        1.43      1.55 o 
   2   7   2       68.08       54.38      1.74 o 
   3   7   2       44.96       42.96      1.74 o 
   4   7   2        3.26        0.77      1.16 o 
   5   7   2        4.58        3.68      1.16 o 
   6   7   2       52.47       57.28      2.13 o 
   7   7   2       43.62       47.80      1.94 o 
   8   7   2       11.69       12.38      2.32 o 
   9   7   2       14.68       11.42      2.52 o 
   0   8   2       60.40       61.54      2.13 o 
   1   8   2      901.14      762.08     77.22 o 
   2   8   2      271.01      299.57      9.49 o 
   3   8   2       24.83       21.87      1.55 o 
   4   8   2        9.03        9.87      1.35 o 
   5   8   2       60.61       56.32      2.13 o 
   6   8   2       38.35       40.83      1.94 o 
   7   8   2       10.41       10.06      2.13 o 
   8   8   2        8.52        6.77      2.32 o 
   9   8   2       16.93       23.61      2.90 o 
   0   9   2        0.03        2.52      1.35 o 
   1   9   2       48.93       42.84      5.32 o 
   2   9   2      239.12      234.86      7.16 o 
   3   9   2      135.04      137.62      3.68 o 
   4   9   2       42.94       45.67      1.94 o 
   5   9   2       51.95       52.44      2.13 o 
   6   9   2       18.37       19.16      2.52 o 
   7   9   2        8.24        9.09      2.13 o 
   8   9   2       18.34       24.77      2.90 o 
   0  10   2        2.97        2.32      1.35 o 
   1  10   2       41.82       36.31      2.13 o 
   2  10   2       39.71       40.83      1.74 o 
   3  10   2       14.33       10.84      1.35 o 
   4  10   2      106.12      101.22      3.48 o 
   5  10   2       17.46       16.64      2.52 o 
   6  10   2        8.71        9.67      2.32 o 
   7  10   2        7.67        6.19      2.32 o 
   0  11   2        2.63       -0.39      1.74 o 
   1  11   2       31.89       25.71      1.57 o 
   2  11   2        4.59        2.52      1.74 o 
   3  11   2       33.60       33.86      2.71 o 
   4  11   2        7.51        8.51      2.13 o 
   5  11   2        5.23        4.45      2.13 o 
   6  11   2        3.17        4.84      2.32 o 
   0  12   2        5.80        3.48      1.93 o 
   1  12   2        0.88        0.58      1.74 o 
   2  12   2       14.84       16.83      2.32 o 
   3  12   2        0.33        4.06      1.93 o 
   4  12   2        7.42       12.19      2.32 o 
   5  12   2       14.02       16.45      2.71 o 
   0  13   2        5.01        2.90      2.13 o 
   1  13   2        1.36        2.52      1.35 o 
   2  13   2        9.29       11.80      2.52 o 
   2   0   3       34.27       24.97      0.97 o 
   3   0   3      381.80      369.14      9.89 o 
   4   0   3     2613.86     2443.92     28.42 o 
   5   0   3      581.93      627.83     17.26 o 
   6   0   3       32.08       34.64      1.55 o 
   7   0   3       57.18       55.74      2.13 o 
   8   0   3       82.95       74.13      2.71 o 
   9   0   3        2.35        3.87      1.35 o 
  10   0   3        1.33        2.32      1.74 o 
  11   0   3       11.42       13.54      2.32 o 
   0   1   3      321.59      273.60      6.22 o 
   1   1   3    16657.90    17501.05    247.29 o 
   2   1   3     1038.33     1041.18     40.70 o 
   3   1   3      381.16      376.44      8.44 o 
   4   1   3      839.79      874.11     25.84 o 
   5   1   3      644.83      697.10     18.04 o 
   6   1   3      152.46      157.68     11.13 o 
   7   1   3      353.81      332.19      7.80 o 
   8   1   3      101.43       91.18      7.35 o 
   9   1   3       20.00       18.40      1.09 o 
  10   1   3        4.16        2.91      1.29 o 
  11   1   3        7.29        6.41      2.32 o 
   0   2   3     2659.96     2341.64     18.09 o 
   1   2   3     4533.65     4475.55     35.35 o 
   2   2   3      475.30      468.71     10.10 o 
   3   2   3      710.63      703.69     14.18 o 
   4   2   3      903.06      839.97     17.68 o 
   5   2   3      277.13      298.88     13.17 o 
   6   2   3      250.51      204.11     10.65 o 
   7   2   3       65.10       70.06      2.32 o 
   8   2   3      167.78      147.70      6.19 o 
   9   2   3       30.52       25.93      1.74 o 
  10   2   3       12.91        9.87      2.13 o 
  11   2   3        5.94        6.00      2.13 o 
   0   3   3     7682.54     7606.26     39.62 o 
   1   3   3     3128.67     2510.65    629.88 o 
   2   3   3      492.00      498.17     11.26 o 
   3   3   3        8.83        8.51      0.77 o 
   4   3   3       12.93       17.03      0.97 o 
   5   3   3      665.10      668.40     18.04 o 
   6   3   3       26.18       28.45      1.55 o 
   7   3   3      758.91      755.47     13.57 o 
   8   3   3       60.28       59.80      2.32 o 
   9   3   3       87.81       82.64      2.32 o 
  10   3   3        3.74        1.16      1.93 o 
   0   4   3        2.59       15.67      0.97 o 
   1   4   3     1096.79      920.84    212.38 o 
   2   4   3      873.28      939.64     17.69 o 
   3   4   3      200.17      221.17      9.68 o 
   4   4   3       58.45       70.84      2.52 o 
   5   4   3       65.71       69.29      2.52 o 
   6   4   3      141.84      161.25      4.84 o 
   7   4   3       28.83       32.32      1.94 o 
   8   4   3       78.24       74.12      2.32 o 
   9   4   3        2.24        3.68      2.13 o 
  10   4   3        2.43        1.55      1.74 o 
   0   5   3      267.68      276.85     10.27 o 
   1   5   3       44.35       56.23      1.94 o 
   2   5   3       43.77       41.80      1.35 o 
   3   5   3       14.95       14.32      1.16 o 
   4   5   3      256.06      298.44     12.20 o 
   5   5   3        8.84       11.22      1.16 o 
   6   5   3       69.45       63.87      2.32 o 
   7   5   3       28.66       27.28      1.94 o 
   8   5   3       51.94       48.38      2.13 o 
   9   5   3       27.20       27.67      2.71 o 
  10   5   3        4.97        5.42      2.13 o 
   0   6   3      559.58      585.25     16.68 o 
   1   6   3       29.64       38.27      7.26 o 
   2   6   3       43.76       47.03      1.74 o 
   3   6   3       24.35       33.28      1.55 o 
   4   6   3       45.45       44.70      1.74 o 
   5   6   3       73.08       70.64      2.52 o 
   6   6   3       17.86       17.42      1.55 o 
   7   6   3       95.94       95.61      2.71 o 
   8   6   3       80.93       80.12      3.48 o 
   9   6   3       26.70       27.67      2.90 o 
  10   6   3       60.95       57.09      3.48 o 
   0   7   3      406.10      370.28     12.21 o 
   1   7   3      180.96      151.24     13.94 o 
   2   7   3       98.84      108.20      3.87 o 
   3   7   3        7.69        3.29      1.16 o 
   4   7   3      144.31      144.21      4.65 o 
   5   7   3       54.81       50.70      2.13 o 
   6   7   3       76.91       73.16      2.32 o 
   7   7   3      182.39      208.48      4.84 o 
   8   7   3       22.76       24.96      2.71 o 
   9   7   3       11.73        8.51      2.52 o 
   0   8   3       45.79       51.67      1.94 o 
   1   8   3      161.96      143.09     16.07 o 
   2   8   3      342.73      380.21     10.65 o 
   3   8   3        7.28        8.90      1.35 o 
   4   8   3        1.73        2.32      1.16 o 
   5   8   3        1.87        1.55      1.35 o 
   6   8   3       36.44       33.67      1.94 o 
   7   8   3       46.77       45.48      2.71 o 
   8   8   3        8.98        9.48      2.32 o 
   9   8   3        0.63        3.87      2.52 o 
   0   9   3        8.99        8.51      1.35 o 
   1   9   3       90.34       72.94      5.71 o 
   2   9   3      203.18      204.05      6.78 o 
   3   9   3       75.52       85.15      2.52 o 
   4   9   3       19.58       20.32      1.55 o 
   5   9   3       64.85       65.99      2.13 o 
   6   9   3        0.01       -0.97      1.93 o 
   7   9   3        7.30       10.45      2.13 o 
   8   9   3        0.80       -2.13      2.13 o 
   0  10   3      121.82      116.13      4.45 o 
   1  10   3       79.54       76.59      5.42 o 
   2  10   3        5.86        6.77      1.35 o 
   3  10   3       48.30       47.02      1.94 o 
   4  10   3       90.08       83.61      3.48 o 
   5  10   3       26.16       23.99      2.71 o 
   6  10   3        7.51        6.00      2.32 o 
   7  10   3        2.83        5.42      2.32 o 
   0  11   3        0.40        1.35      1.74 o 
   1  11   3        5.17        7.16      1.93 o 
   2  11   3       51.55       44.90      2.90 o 
   3  11   3        0.67        0.77      1.74 o 
   4  11   3        4.64        7.16      1.93 o 
   6  11   3        0.86        2.71      2.32 o 
   0  12   3       14.74       12.00      2.32 o 
   1  12   3        1.20        0.24      1.21 o 
   2  12   3       12.62       18.38      2.32 o 
   3  12   3        1.28       -0.97      1.93 o 
   4  12   3       16.84       21.67      2.71 o 
   0  13   3        1.82       -1.93      1.93 o 
   1  13   3        4.51        3.55      1.43 o 
   2  13   3        5.76        3.10      2.32 o 
   0   0   4     6293.10     6612.02     24.66 o 
   1   0   4     6387.16     5902.76     77.12 o 
   2   0   4      157.09      189.88      6.01 o 
   3   0   4     1917.11     1758.70     20.56 o 
   4   0   4      229.80      227.61     10.07 o 
   5   0   4      904.30      834.47     19.61 o 
   6   0   4      142.77      117.12      4.26 o 
   7   0   4      362.78      326.58     10.46 o 
   8   0   4      445.87      397.91      9.10 o 
   9   0   4        4.65        5.03      1.35 o 
  10   0   4        0.40       -1.35      1.74 o 
  11   0   4        0.32        0.39      1.93 o 
   0   1   4     5980.01     6596.84    186.72 o 
   1   1   4    10189.63    10280.08    147.11 o 
   2   1   4     2908.12     2736.19     96.54 o 
   3   1   4     3295.29     3274.07    134.40 o 
   4   1   4     2881.27     2922.85    125.06 o 
   5   1   4      332.60      374.35     15.21 o 
   6   1   4       64.86       55.77      1.78 o 
   7   1   4       89.13       74.43      2.05 o 
   8   1   4       93.51       93.22      1.90 o 
   9   1   4       29.81       27.29      1.23 o 
  10   1   4        5.60        7.13      1.37 o 
  11   1   4        1.52        1.44      1.29 o 
   0   2   4    17687.85    18187.18     55.30 o 
   1   2   4      109.67      113.23      4.65 o 
   2   2   4      902.08      758.61     12.85 o 
   3   2   4      291.43      298.47      9.69 o 
   4   2   4      312.47      342.78     11.82 o 
   5   2   4      608.22      616.75     16.87 o 
   6   2   4      225.49      216.88     10.65 o 
   7   2   4       31.62       29.80      1.74 o 
   8   2   4      324.01      275.96      7.36 o 
   9   2   4       25.37       25.54      1.74 o 
  10   2   4        4.85        4.26      1.93 o 
  11   2   4        9.25        8.90      2.32 o 
   0   3   4      499.14      466.81     10.29 o 
   1   3   4     2626.70     1896.57    474.09 o 
   2   3   4      112.94      107.27      3.68 o 
   3   3   4       64.56       49.74      2.13 o 
   4   3   4       34.52       35.41      1.35 o 
   5   3   4        3.21        3.87      0.97 o 
   6   3   4       15.67       12.38      1.35 o 
   7   3   4      263.58      244.95      8.52 o 
   8   3   4      126.07      133.75      3.48 o 
   9   3   4        2.29        1.55      1.93 o 
  10   3   4       31.65       29.41      2.71 o 
  11   3   4        9.94       14.51      2.32 o 
   0   4   4     7684.66     7876.77     47.58 o 
   1   4   4      827.64      655.22    153.35 o 
   2   4   4      508.18      536.35     13.77 o 
   3   4   4       52.06       63.09      2.13 o 
   4   4   4      332.99      332.65     12.40 o 
   5   4   4       99.14      114.01      4.06 o 
   6   4   4       35.18       36.96      1.74 o 
   7   4   4       17.63       20.32      1.74 o 
   8   4   4      118.07      130.65      4.84 o 
   9   4   4        6.06        5.61      2.13 o 
  10   4   4        3.12        4.64      1.93 o 
   0   5   4      129.04      135.53      5.03 o 
   1   5   4     1156.41     1053.22    165.03 o 
   2   5   4      195.44      155.50      5.04 o 
   3   5   4       18.43       14.90      1.16 o 
   4   5   4       41.68       37.74      1.55 o 
   5   5   4       45.78       43.93      1.74 o 
   6   5   4       65.46       74.12      2.32 o 
   7   5   4      141.76      134.33      3.68 o 
   8   5   4       52.72       66.38      2.13 o 
   9   5   4       43.32       48.77      2.90 o 
  10   5   4        1.29        3.87      1.93 o 
   0   6   4       77.80      112.65      4.26 o 
   1   6   4      277.51      249.73     39.90 o 
   2   6   4      117.70      110.92      3.48 o 
   3   6   4        4.47        5.22      0.97 o 
   4   6   4       18.19       18.58      1.35 o 
   5   6   4      138.05      156.41      4.84 o 
   6   6   4       46.50       46.64      1.94 o 
   7   6   4       67.06       75.48      2.32 o 
   8   6   4        2.32        1.74      1.93 o 
   9   6   4       16.01       13.35      2.52 o 
  10   6   4        3.13       -1.93      2.32 o 
   0   7   4      249.58      250.40     10.65 o 
   1   7   4      253.77      235.89     23.92 o 
   2   7   4      254.14      244.78      9.88 o 
   3   7   4      235.87      263.15     10.07 o 
   4   7   4       18.16       15.48      1.35 o 
   5   7   4        6.26        6.97      1.35 o 
   6   7   4       79.00       82.45      2.52 o 
   7   7   4        9.93        9.67      1.55 o 
   8   7   4       11.27       15.87      2.32 o 
   9   7   4        8.68        7.16      2.52 o 
   0   8   4       51.66       51.67      1.94 o 
   1   8   4      179.78      161.32      9.97 o 
   2   8   4      453.77      437.68     11.04 o 
   3   8   4       15.09       14.90      1.55 o 
   4   8   4       43.91       46.64      1.94 o 
   5   8   4       41.64       44.32      1.94 o 
   6   8   4       67.33       73.54      2.32 o 
   7   8   4        4.85        2.71      2.13 o 
   8   8   4        1.57        3.48      2.13 o 
   9   8   4        1.85        7.16      2.52 o 
   0   9   4       27.12       19.54      1.55 o 
   1   9   4       26.39       21.66      2.42 o 
   2   9   4       11.93       15.87      1.55 o 
   3   9   4      109.40      102.58      2.90 o 
   4   9   4        6.02        7.55      1.35 o 
   5   9   4       78.56       79.54      2.32 o 
   6   9   4       21.38       23.22      2.71 o 
   7   9   4       11.78       14.90      2.32 o 
   8   9   4        2.36        3.68      2.32 o 
   0  10   4        5.82        5.03      1.35 o 
   1  10   4       80.86       74.08      3.77 o 
   2  10   4        9.90       10.84      1.35 o 
   3  10   4        0.82       -0.39      1.16 o 
   4  10   4       33.05       33.86      2.71 o 
   5  10   4       74.34       74.51      3.48 o 
   6  10   4        2.75        4.64      2.13 o 
   7  10   4        3.27        3.68      2.32 o 
   0  11   4       90.46       86.70      3.29 o 
   1  11   4        4.58        3.00      1.55 o 
   2  11   4       14.26       10.64      2.13 o 
   3  11   4       16.21       19.16      2.32 o 
   4  11   4        0.63        0.19      1.93 o 
   5  11   4        7.80        6.77      2.32 o 
   6  11   4       13.02       12.77      2.71 o 
   0  12   4       32.31       29.41      2.52 o 
   1  12   4        2.66        0.92      1.26 o 
   2  12   4        8.66        8.32      2.32 o 
   3  12   4       11.90       12.00      2.32 o 
   4  12   4        8.66       13.93      2.32 o 
   0  13   4        0.85       -1.93      1.93 o 
   1  13   4        7.86        8.11      1.57 o 
   2  13   4        6.60        7.16      2.32 o 
   1   0   5    10549.75    10852.69    277.10 o 
   2   0   5     4638.04     4028.75     26.88 o 
   3   0   5       54.45       45.87      1.94 o 
   4   0   5     1057.88      962.85     19.06 o 
   5   0   5       22.12       18.96      1.16 o 
   6   0   5       21.32       18.96      1.35 o 
   7   0   5      173.21      157.78      5.03 o 
   8   0   5      313.48      256.21      7.55 o 
   9   0   5        2.36        2.71      1.16 o 
  10   0   5       12.09        9.48      2.13 o 
  11   0   5       16.52       17.03      2.52 o 
   0   1   5     8379.87     8609.59    300.58 o 
   1   1   5    26790.12    27405.23    230.30 o 
   2   1   5     2444.82     2327.70     61.59 o 
   3   1   5      659.52      656.50      9.71 o 
   4   1   5      225.60      182.78      8.33 o 
   5   1   5      233.47      207.76     14.82 o 
   6   1   5      236.39      216.34      7.19 o 
   7   1   5      128.00      110.75      2.92 o 
   8   1   5       18.79       12.82      1.09 o 
   9   1   5       21.34       21.15      2.90 o 
  10   1   5       16.00       13.19      2.90 o 
  11   1   5        6.73        3.88      1.43 o 
   0   2   5    27213.63    28254.97     74.11 o 
   1   2   5     2018.87     2078.55     22.42 o 
   2   2   5     2095.98     1977.75     20.99 o 
   3   2   5     1040.12     1160.49     18.68 o 
   4   2   5      340.87      340.49     12.21 o 
   5   2   5      187.95      219.00      7.55 o 
   6   2   5       34.70       36.57      1.74 o 
   7   2   5       82.39       73.35      2.32 o 
   8   2   5       13.74       12.19      1.74 o 
   9   2   5       64.68       51.09      1.94 o 
  10   2   5       12.55       11.80      2.32 o 
  11   2   5       22.97       20.90      2.71 o 
   0   3   5     1986.92     1824.34     20.20 o 
   1   3   5      908.21      812.13    217.98 o 
   2   3   5       34.16       32.90      0.97 o 
   3   3   5      155.56      181.44      8.52 o 
   4   3   5      522.47      492.54     14.74 o 
   5   3   5       81.10       96.58      3.68 o 
   6   3   5      226.74      215.71      9.49 o 
   7   3   5      105.52      109.55      3.29 o 
   8   3   5       66.52       71.22      2.32 o 
   9   3   5       53.07       55.15      2.90 o 
  10   3   5       20.20       15.87      2.32 o 
  11   3   5        3.21        5.80      2.13 o 
   0   4   5       17.67       21.29      1.16 o 
   1   4   5     1068.82      802.81    192.34 o 
   2   4   5      503.48      491.50     13.77 o 
   3   4   5      450.15      523.44     15.12 o 
   4   4   5       22.75       28.25      1.35 o 
   5   4   5      169.40      167.27      5.61 o 
   6   4   5        0.71        1.74      1.16 o 
   7   4   5       75.98       63.87      2.13 o 
   8   4   5       99.21      104.13      4.26 o 
   9   4   5       13.47       10.45      2.13 o 
  10   4   5        4.72        8.51      2.13 o 
   0   5   5      165.73      231.40     10.46 o 
   1   5   5      579.88      550.73     67.12 o 
   2   5   5      577.55      677.30     16.87 o 
   3   5   5      172.64      211.24      6.97 o 
   4   5   5      102.77      116.14      4.06 o 
   5   5   5       31.72       26.32      1.55 o 
   6   5   5      144.17      153.89      4.45 o 
   7   5   5      144.89      141.88      5.61 o 
   8   5   5       19.36       19.93      1.74 o 
   9   5   5        3.02        7.35      2.52 o 
  10   5   5       15.30       14.13      2.32 o 
   0   6   5      115.24      126.02      4.26 o 
   1   6   5      320.47      281.94     19.66 o 
   2   6   5      603.92      664.36     16.87 o 
   3   6   5      182.59      197.29      6.78 o 
   4   6   5       66.09       81.67      2.71 o 
   5   6   5      102.63       87.68      2.90 o 
   6   6   5       23.49       22.25      1.74 o 
   7   6   5      145.47      150.98      4.84 o 
   8   6   5       11.84        8.32      2.13 o 
   9   6   5        0.86        1.35      2.13 o 
  10   6   5       31.25       27.87      2.90 o 
   0   7   5        0.55        0.77      0.97 o 
   1   7   5       58.00       50.98      8.71 o 
   2   7   5       80.75       78.19      2.71 o 
   3   7   5        5.96        5.61      1.16 o 
   4   7   5       44.78       43.35      1.74 o 
   5   7   5      171.06      175.00      6.39 o 
   6   7   5       10.06       10.84      1.55 o 
   7   7   5       20.69       18.19      1.55 o 
   8   7   5        0.68       -1.74      1.93 o 
   9   7   5        1.81        2.90      2.32 o 
   0   8   5       36.19       34.64      1.74 o 
   1   8   5      486.79      427.33     29.94 o 
   2   8   5      209.49      223.04      8.33 o 
   3   8   5      141.67      152.73      4.26 o 
   4   8   5       22.99       23.41      1.55 o 
   5   8   5       57.95       56.32      2.13 o 
   6   8   5       97.80      108.00      3.87 o 
   7   8   5        6.69        8.13      2.13 o 
   8   8   5        0.16        0.77      2.13 o 
   9   8   5        9.01        9.09      2.52 o 
   0   9   5       47.25       46.06      1.94 o 
   1   9   5       35.47       38.55      3.39 o 
   2   9   5      136.04      137.24      3.87 o 
   3   9   5      161.15      160.67      5.42 o 
   4   9   5        0.57        0.77      1.16 o 
   5   9   5      148.70      137.24      4.06 o 
   6   9   5       78.73       77.22      3.48 o 
   7   9   5        5.89        8.51      2.32 o 
   8   9   5       18.74       17.22      2.71 o 
   0  10   5      162.32      176.93      5.03 o 
   1  10   5       99.35       88.24      4.94 o 
   2  10   5       33.02       35.80      1.74 o 
   3  10   5        3.37        3.87      1.16 o 
   4  10   5       11.95       10.64      2.13 o 
   5  10   5        1.97        0.00      1.93 o 
   6  10   5        4.16        9.48      2.32 o 
   7  10   5        2.99        2.90      2.13 o 
   0  11   5       45.62       46.44      2.90 o 
   1  11   5       21.27       19.70      3.19 o 
   2  11   5       13.48       18.00      2.13 o 
   3  11   5        8.23        9.29      2.13 o 
   4  11   5        2.29        2.52      1.93 o 
   5  11   5        6.81       11.22      2.32 o 
   6  11   5        4.95        6.58      2.52 o 
   0  12   5        1.85        0.19      1.93 o 
   1  12   5        2.82        3.28      1.64 o 
   2  12   5        4.35        2.32      1.93 o 
   3  12   5        3.45        0.97      2.13 o 
   4  12   5        5.41        7.93      2.32 o 
   0  13   5        5.77        4.06      2.13 o 
   1  13   5        4.68        2.58      3.87 o 
   2  13   5        2.79        5.42      2.32 o 
   0   0   6     7968.05     8212.32     33.56 o 
   1   0   6    11726.82    12283.44    391.99 o 
   2   0   6      335.07      351.88      8.73 o 
   3   0   6      126.52      171.95      7.75 o 
   4   0   6     1674.32     1649.94     24.77 o 
   5   0   6        1.38        5.80      0.97 o 
   6   0   6      365.13      313.07     12.21 o 
   7   0   6      832.21      704.48     14.55 o 
   8   0   6      100.83       83.61      3.10 o 
   9   0   6       20.47       18.38      1.55 o 
  10   0   6       10.26        8.32      2.13 o 
  11   0   6        1.08        0.00      1.93 o 
   0   1   6     2846.69     2828.51     54.20 o 
   1   1   6     2512.55     2281.90     29.15 o 
   2   1   6      622.43      550.69     32.55 o 
   3   1   6     3098.79     3180.49    131.01 o 
   4   1   6     2445.68     2305.66    105.26 o 
   5   1   6      190.60      173.18      8.91 o 
   6   1   6      134.28      129.47      4.65 o 
   7   1   6       58.24       45.91      3.77 o 
   8   1   6        3.34        3.19      0.96 o 
   9   1   6       24.86       22.62      2.52 o 
  10   1   6        2.92        1.35      1.23 o 
  11   1   6        5.06        7.55      2.13 o 
   0   2   6     3356.25     3078.50     23.84 o 
   1   2   6      870.54      804.53      9.09 o 
   2   2   6     3301.43     3339.19     28.24 o 
   3   2   6       97.51      123.32      4.07 o 
   4   2   6      177.99      215.53      6.78 o 
   5   2   6       48.59       45.09      2.13 o 
   6   2   6      213.06      231.00      9.49 o 
   7   2   6       95.11       96.58      2.90 o 
   8   2   6       19.94       29.41      1.94 o 
   9   2   6        9.53       10.84      1.35 o 
  10   2   6        3.29        4.45      1.93 o 
  11   2   6        3.19        0.39      2.13 o 
   0   3   6     1370.22     1437.57     18.93 o 
   1   3   6      349.61      324.99     81.93 o 
   2   3   6     1130.69     1202.57     18.69 o 
   3   3   6      206.30      233.78      9.68 o 
   4   3   6      196.75      237.41     11.23 o 
   5   3   6      432.32      464.32     14.92 o 
   6   3   6       38.74       39.48      1.74 o 
   7   3   6      368.53      401.33      9.88 o 
   8   3   6       68.80       64.64      2.32 o 
   9   3   6      131.24      129.29      4.06 o 
  10   3   6        6.54        0.97      2.13 o 
  11   3   6        3.93        4.06      2.13 o 
   0   4   6     2833.98     2843.06     29.45 o 
   1   4   6     1006.33      808.51    170.37 o 
   2   4   6     4227.03     4381.30     38.47 o 
   3   4   6      127.70      124.10      4.26 o 
   4   4   6       85.22       94.07      3.48 o 
   5   4   6      221.88      220.75      9.29 o 
   6   4   6        7.64        8.71      1.35 o 
   7   4   6       16.31       23.03      1.74 o 
   8   4   6       81.18       86.32      2.71 o 
   9   4   6       21.02       23.80      2.52 o 
  10   4   6        3.44        3.29      1.93 o 
   0   5   6      430.39      427.07     13.76 o 
   1   5   6     2331.40     2120.99    295.29 o 
   2   5   6      363.24      339.50     12.60 o 
   3   5   6      121.25       95.24      3.48 o 
   4   5   6      212.36      224.42     10.65 o 
   5   5   6      115.53      103.56      3.48 o 
   6   5   6       31.02       31.93      1.94 o 
   7   5   6       21.00       23.03      1.74 o 
   8   5   6       19.78       22.64      1.74 o 
   9   5   6       23.01       23.22      2.71 o 
  10   5   6        3.12        2.32      1.93 o 
   0   6   6        0.01        0.00      0.97 o 
   1   6   6      263.41      252.60     19.37 o 
   2   6   6      382.63      388.68     13.18 o 
   3   6   6       45.24       42.58      1.55 o 
   4   6   6       18.15       21.29      1.35 o 
   5   6   6      105.81      112.26      3.68 o 
   6   6   6      301.68      304.61      7.75 o 
   7   6   6       14.02       17.42      1.74 o 
   8   6   6       22.60       21.87      2.52 o 
   9   6   6       10.25        4.45      2.32 o 
  10   6   6        1.43        1.16      2.13 o 
   0   7   6      308.30      320.17     12.59 o 
   1   7   6       68.55       67.27      7.74 o 
   2   7   6       67.01       69.29      1.94 o 
   3   7   6       58.05       52.25      1.94 o 
   4   7   6       68.06       61.54      2.13 o 
   5   7   6       83.90       86.90      2.52 o 
   6   7   6      142.88      135.30      3.29 o 
   7   7   6       21.48       22.25      2.32 o 
   8   7   6       23.30       31.15      2.71 o 
   9   7   6        0.13       -2.13      2.13 o 
   0   8   6        5.79        4.64      1.35 o 
   1   8   6      406.40      374.54     31.19 o 
   2   8   6      124.57      134.14      3.87 o 
   3   8   6       40.94       39.48      1.94 o 
   4   8   6        3.51        4.06      1.35 o 
   5   8   6       48.05       52.64      2.13 o 
   6   8   6       99.91      108.58      3.87 o 
   7   8   6       20.32       22.06      2.32 o 
   8   8   6        0.85       -0.77      2.13 o 
   9   8   6        0.45        2.71      2.52 o 
   0   9   6       74.73       72.58      2.32 o 
   1   9   6       67.50       64.86      2.81 o 
   2   9   6      164.15      176.54      6.00 o 
   3   9   6       60.01       60.38      2.13 o 
   4   9   6        5.00        5.42      1.35 o 
   5   9   6      116.75      110.52      3.68 o 
   6   9   6       68.38       72.77      3.48 o 
   7   9   6       14.21       14.51      2.71 o 
   8   9   6        1.00        0.39      2.71 o 
   0  10   6       27.10       26.90      1.74 o 
   1  10   6       67.09       59.95      2.81 o 
   2  10   6       80.88       76.64      2.32 o 
   3  10   6        3.61        2.52      1.16 o 
   4  10   6       71.86       66.77      3.10 o 
   5  10   6        8.43       12.58      2.13 o 
   6  10   6       13.52       16.06      2.52 o 
   7  10   6       24.00       25.54      2.90 o 
   0  11   6        8.19        2.90      1.93 o 
   1  11   6        4.35        6.58      1.74 o 
   2  11   6        2.70        5.80      1.74 o 
   3  11   6       11.13       11.61      2.13 o 
   4  11   6        8.04        9.09      2.13 o 
   5  11   6        5.88        5.03      2.13 o 
   6  11   6        3.73        6.77      2.32 o 
   0  12   6        8.26        8.71      2.13 o 
   1  12   6        2.07        2.51      1.29 o 
   2  12   6        5.47        5.80      2.13 o 
   3  12   6        5.77        9.48      2.32 o 
   4  12   6        3.01        0.19      2.13 o 
   0  13   6        0.64        0.77      2.13 o 
   1  13   6        5.70        5.24      1.51 o 
   1   0   7     3869.54     3770.89     66.03 o 
   2   0   7       21.03       18.38      0.77 o 
   3   0   7     2952.43     2814.13     28.32 o 
   4   0   7     6583.05     6389.35     48.60 o 
   5   0   7      231.80      281.98     12.39 o 
   6   0   7       12.46        5.22      1.16 o 
   7   0   7      307.72      283.14     10.07 o 
   8   0   7        2.67        6.39      1.55 o 
   9   0   7        1.97        0.58      1.16 o 
  10   0   7        3.82        1.35      1.74 o 
  11   0   7        0.01        0.77      1.93 o 
   0   1   7      132.50      125.47      3.56 o 
   1   1   7      131.59      109.62      2.61 o 
   2   1   7       37.95       48.63      2.71 o 
   3   1   7     1313.19     1393.87     61.97 o 
   4   1   7     1311.53     1217.74     66.46 o 
   5   1   7       74.22       95.66      9.58 o 
   6   1   7       76.27       76.35      5.52 o 
   7   1   7      204.96      193.68     15.78 o 
   8   1   7      104.07       96.44      4.74 o 
   9   1   7       10.57        8.28      0.96 o 
  10   1   7        7.23        6.19      1.43 o 
  11   1   7       11.26        9.51      3.10 o 
   0   2   7     2067.25     1902.93     19.64 o 
   1   2   7      156.17      193.57      6.97 o 
   2   2   7     2114.33     2010.28     22.73 o 
   3   2   7      907.90      953.23     17.69 o 
   4   2   7      620.63      644.49     16.30 o 
   5   2   7      206.74      232.18      7.94 o 
   6   2   7       85.04       87.29      2.52 o 
   7   2   7       94.09       95.81      3.29 o 
   8   2   7      169.24      159.70      5.61 o 
   9   2   7       48.80       54.18      1.94 o 
  10   2   7        0.42        0.19      1.93 o 
  11   2   7       12.15       14.51      2.52 o 
   0   3   7     9131.10     9180.67     48.74 o 
   1   3   7      124.06      101.96     31.18 o 
   2   3   7      345.24      317.32     10.27 o 
   3   3   7      427.44      529.66     14.35 o 
   4   3   7       30.16       38.12      1.35 o 
   5   3   7       36.06       41.22      1.55 o 
   6   3   7       73.52       81.29      2.52 o 
   7   3   7       33.10       34.45      1.94 o 
   8   3   7       17.23       16.83      1.74 o 
   9   3   7       27.62       19.35      2.52 o 
  10   3   7       26.57       19.35      2.52 o 
  11   3   7        5.75        4.06      2.13 o 
   0   4   7     3048.50     3334.07     32.81 o 
   1   4   7      744.80      582.22    113.61 o 
   2   4   7      271.98      275.88     10.66 o 
   3   4   7       22.93       29.61      1.35 o 
   4   4   7       90.18       88.65      3.10 o 
   5   4   7       58.07       67.74      1.94 o 
   6   4   7       91.55       97.55      3.29 o 
   7   4   7       51.12       49.74      2.13 o 
   8   4   7      100.52       96.58      4.06 o 
   9   4   7        6.75        8.13      2.13 o 
  10   4   7        1.39        6.19      1.93 o 
   0   5   7     1607.70     1513.95     24.55 o 
   1   5   7     1270.31     1165.60    136.46 o 
   2   5   7      463.30      501.88     15.12 o 
   3   5   7       39.74       47.99      2.90 o 
   4   5   7      209.36      242.23     10.65 o 
   5   5   7        3.66        5.22      1.16 o 
   6   5   7      106.59      128.91      3.87 o 
   7   5   7       84.65       88.64      2.71 o 
   8   5   7        8.76       10.64      1.55 o 
   9   5   7       14.84       17.61      2.52 o 
  10   5   7        4.62       -1.55      1.93 o 
   0   6   7        3.58        2.52      0.97 o 
   1   6   7      260.89      249.57     20.72 o 
   2   6   7       49.13       50.70      1.74 o 
   3   6   7       51.28       53.99      1.74 o 
   4   6   7       28.57       27.87      1.55 o 
   5   6   7       56.50       53.61      1.94 o 
   6   6   7      159.32      170.35      6.19 o 
   7   6   7       96.90      100.25      2.71 o 
   8   6   7       12.26       13.93      2.32 o 
   9   6   7        7.48        2.90      2.32 o 
  10   6   7        6.15        3.48      2.32 o 
   0   7   7       51.90       53.99      1.94 o 
   1   7   7      220.48      218.53      6.64 o 
   2   7   7       53.27       55.16      2.13 o 
   3   7   7       54.39       48.96      1.94 o 
   4   7   7       25.87       17.80      1.55 o 
   5   7   7      133.09      126.78      3.68 o 
   6   7   7      141.31      142.27      4.84 o 
   7   7   7       14.75       13.55      2.32 o 
   8   7   7        9.59        7.93      2.32 o 
   9   7   7        6.39        5.61      2.52 o 
   0   8   7      261.14      239.54      8.52 o 
   1   8   7      274.53      239.90     21.98 o 
   2   8   7      205.40      201.93      7.36 o 
   3   8   7       19.81       21.29      1.55 o 
   4   8   7       69.23       63.28      2.13 o 
   5   8   7       11.58       11.42      1.55 o 
   6   8   7       62.90       63.67      2.13 o 
   7   8   7        7.31        6.77      2.13 o 
   8   8   7       23.15       26.32      2.90 o 
   0   9   7        0.12       -0.77      1.16 o 
   1   9   7      128.78      124.26      9.68 o 
   2   9   7      215.10      234.45      6.58 o 
   3   9   7       43.54       43.35      1.94 o 
   4   9   7       41.91       41.80      1.94 o 
   5   9   7       14.28       17.03      2.32 o 
   6   9   7        6.69        6.39      2.13 o 
   7   9   7        4.75        7.16      2.32 o 
   8   9   7        4.27        2.52      2.52 o 
   0  10   7       72.45       77.22      2.32 o 
   1  10   7       21.66       18.71      1.02 o 
   2  10   7       32.17       33.48      1.74 o 
   3  10   7        9.08       10.26      1.35 o 
   4  10   7       48.82       45.48      2.90 o 
   5  10   7        5.22        6.77      1.93 o 
   6  10   7        0.50       -1.74      2.13 o 
   7  10   7        0.07       -1.35      2.32 o 
   0  11   7        0.08       -1.55      1.74 o 
   1  11   7       18.41       13.15      1.84 o 
   2  11   7        4.59        3.68      2.13 o 
   3  11   7        0.57       -1.74      1.93 o 
   4  11   7       12.76       17.22      2.32 o 
   5  11   7        7.92       11.80      2.32 o 
   6  11   7        6.99        4.26      2.52 o 
   0  12   7       24.56       30.19      2.52 o 
   1  12   7        1.92        1.92      2.03 o 
   2  12   7        3.75        9.48      2.32 o 
   3  12   7        7.21        9.67      2.13 o 
   4  12   7       12.06       11.61      2.32 o 
   0  13   7       12.40       12.19      2.52 o 
   1  13   7        0.06        2.32      2.13 o 
   0   0   8     2112.68     2076.44     19.09 o 
   1   0   8       67.89      101.58      3.56 o 
   2   0   8     6502.24     6479.40     38.88 o 
   3   0   8     4228.36     4352.40     36.19 o 
   4   0   8       14.10       13.93      1.16 o 
   5   0   8        0.05        1.35      0.97 o 
   6   0   8        1.38        2.32      0.97 o 
   7   0   8        0.56       -0.39      1.35 o 
   8   0   8       30.81       30.96      1.74 o 
   9   0   8       48.91       38.12      1.74 o 
  10   0   8        0.88        3.48      1.74 o 
  11   0   8        6.09        6.19      2.13 o 
   0   1   8     9615.15     9993.31     92.95 o 
   1   1   8     1084.32     1051.06     17.31 o 
   2   1   8     2322.66     2251.60     90.87 o 
   3   1   8     2944.77     2912.65     44.68 o 
   4   1   8     4090.87     4280.35    105.63 o 
   5   1   8      693.59      682.43     14.26 o 
   6   1   8       16.29       18.12      0.96 o 
   7   1   8      100.26       91.90      7.06 o 
   8   1   8      128.65      112.78     10.74 o 
   9   1   8        3.23        1.26      0.82 o 
  10   1   8        0.27        3.80      1.35 o 
  11   1   8        6.78        6.50      1.51 o 
   0   2   8      123.25      103.03      3.87 o 
   1   2   8      685.39      730.24      9.34 o 
   2   2   8      548.16      596.65     13.00 o 
   3   2   8     1300.04     1535.67     22.78 o 
   4   2   8      350.97      435.03     14.34 o 
   5   2   8      119.87      128.34      4.26 o 
   6   2   8       17.69       17.22      1.35 o 
   7   2   8      469.08      501.81     10.85 o 
   8   2   8       68.69       71.22      2.32 o 
   9   2   8       33.54       37.54      2.71 o 
  10   2   8       15.63       16.83      2.32 o 
  11   2   8        1.54        2.71      1.93 o 
   0   3   8      750.01      779.43     15.16 o 
   1   3   8      600.95      520.41    153.08 o 
   2   3   8        2.18        5.03      0.77 o 
   3   3   8      345.21      387.39     12.98 o 
   4   3   8      663.39      691.19     17.85 o 
   5   3   8      173.36      165.54      5.42 o 
   6   3   8       35.48       42.38      1.94 o 
   7   3   8       79.15       80.90      2.71 o 
   8   3   8      117.49      118.45      3.10 o 
   9   3   8       67.15       59.80      3.10 o 
  10   3   8       17.75       20.51      2.32 o 
   0   4   8     1792.06     1633.54     23.81 o 
   1   4   8      100.50      107.74     31.07 o 
   2   4   8     1253.43     1308.79     22.37 o 
   3   4   8      225.67      196.57      6.78 o 
   4   4   8        0.87        1.74      0.97 o 
   5   4   8      132.07      137.44      4.65 o 
   6   4   8       18.12       24.77      1.55 o 
   7   4   8        4.95        3.87      1.35 o 
   8   4   8        8.18       11.42      1.55 o 
   9   4   8       28.64       32.70      2.71 o 
  10   4   8        2.17        0.19      1.93 o 
   0   5   8     4228.72     4324.32     41.74 o 
   1   5   8      413.61      385.79     51.07 o 
   2   5   8      164.16      182.78      6.20 o 
   3   5   8      193.10      214.93      7.36 o 
   4   5   8      452.86      444.92     13.56 o 
   5   5   8       51.66       47.41      1.94 o 
   6   5   8      535.77      535.80     10.66 o 
   7   5   8       32.79       37.93      1.94 o 
   8   5   8       38.09       38.51      2.71 o 
   9   5   8       31.95       30.57      2.90 o 
  10   5   8        0.49        1.16      1.93 o 
   0   6   8      668.78      657.34     17.26 o 
   1   6   8      217.00      228.21     13.36 o 
   2   6   8      158.06      156.04      6.00 o 
   3   6   8       72.85       69.67      1.94 o 
   4   6   8      117.87      141.50      4.06 o 
   5   6   8      272.05      277.68      8.33 o 
   6   6   8      365.73      376.51      8.13 o 
   7   6   8        8.25        6.97      1.55 o 
   8   6   8        7.62        8.71      2.13 o 
   9   6   8        4.04        7.35      2.32 o 
  10   6   8        6.12        7.35      2.32 o 
   0   7   8      121.21      111.30      3.48 o 
   1   7   8      362.85      347.21     35.06 o 
   2   7   8       86.79       92.32      3.10 o 
   3   7   8        6.52        4.84      1.16 o 
   4   7   8       55.64       60.38      2.13 o 
   5   7   8      107.16      114.97      3.10 o 
   6   7   8       14.56       14.90      1.55 o 
   7   7   8       22.38       25.16      2.52 o 
   8   7   8       12.67        9.87      2.52 o 
   9   7   8        0.88        1.74      2.32 o 
   0   8   8      273.17      282.14      8.91 o 
   1   8   8       67.80       67.06      4.26 o 
   2   8   8       13.45       17.61      1.55 o 
   3   8   8       14.53       14.51      1.35 o 
   4   8   8       23.28       25.16      1.74 o 
   5   8   8        7.84        6.58      1.55 o 
   6   8   8      219.74      245.09      5.03 o 
   7   8   8       34.14       37.15      2.71 o 
   8   8   8       11.57       12.77      2.52 o 
   0   9   8        0.29        0.00      1.16 o 
   1   9   8      147.71      121.64     16.36 o 
   2   9   8        7.22        8.71      1.35 o 
   3   9   8        2.14        0.97      1.16 o 
   4   9   8       24.42       23.80      1.55 o 
   5   9   8       29.64       23.22      2.52 o 
   6   9   8       14.94       16.06      2.52 o 
   7   9   8        0.36       -1.55      2.13 o 
   8   9   8        3.53        8.90      2.52 o 
   0  10   8        8.39        8.32      1.35 o 
   1  10   8       73.79       69.24      5.42 o 
   2  10   8       36.44       37.35      1.74 o 
   3  10   8       10.82       10.64      1.94 o 
   4  10   8        8.91       10.64      2.13 o 
   5  10   8        5.80        5.22      1.93 o 
   6  10   8        3.49        2.32      2.32 o 
   7  10   8        1.66        1.93      2.32 o 
   0  11   8        5.13        5.61      1.74 o 
   1  11   8        2.34        2.83      1.16 o 
   2  11   8       37.43       32.32      2.71 o 
   3  11   8       24.87       23.61      2.52 o 
   4  11   8        0.75        1.93      1.93 o 
   5  11   8        0.03       -2.13      2.13 o 
   6  11   8       16.00       15.67      2.71 o 
   0  12   8        6.63        4.45      2.13 o 
   1  12   8       11.57       14.23      2.71 o 
   2  12   8       10.36        8.71      2.32 o 
   3  12   8        3.14        2.13      2.13 o 
   4  12   8        0.15        2.90      2.13 o 
   0  13   8        4.37        6.00      2.32 o 
   1   0   9      102.88       85.60      2.26 o 
   2   0   9      215.97      238.89      8.33 o 
   3   0   9     1322.64     1458.89     22.01 o 
   4   0   9      619.15      625.08     16.49 o 
   5   0   9       34.43       26.51      1.35 o 
   6   0   9      167.21      139.00      4.84 o 
   7   0   9      587.63      628.93     12.60 o 
   8   0   9       11.01       12.96      1.55 o 
   9   0   9        7.72        6.58      1.35 o 
  10   0   9        2.95        1.35      1.93 o 
  11   0   9        3.09        0.58      1.93 o 
   0   1   9      363.43      359.46      6.58 o 
   1   1   9      144.32      170.60      3.41 o 
   2   1   9     1299.25     1217.39     12.82 o 
   3   1   9      356.35      401.80      8.90 o 
   4   1   9      721.12      760.89     16.88 o 
   5   1   9      276.00      279.55     10.46 o 
   6   1   9      169.03      177.20     20.13 o 
   7   1   9      187.25      170.08     11.33 o 
   8   1   9      117.40      105.71      9.29 o 
   9   1   9       38.06       33.72      1.84 o 
  10   1   9       31.61       29.66      1.84 o 
  11   1   9        1.72        1.74      1.43 o 
   0   2   9       85.39       53.63      2.13 o 
   1   2   9       29.53       31.18      1.16 o 
   2   2   9     1118.23     1188.34     18.88 o 
   3   2   9     1045.93     1146.18     20.61 o 
   4   2   9      638.44      690.22     18.43 o 
   5   2   9       26.72       24.19      1.35 o 
   6   2   9       25.91       30.96      1.55 o 
   7   2   9        3.08        3.87      1.55 o 
   8   2   9      287.14      312.72      6.78 o 
   9   2   9       29.09       32.90      2.52 o 
  10   2   9        6.68        7.55      2.13 o 
  11   2   9        8.86       10.26      2.32 o 
   0   3   9     1807.73     1915.83     23.84 o 
   1   3   9      511.60      456.38    139.11 o 
   2   3   9      957.35     1037.61     18.66 o 
   3   3   9       57.45       57.87      2.32 o 
   4   3   9      103.63      112.08      4.06 o 
   5   3   9      300.21      303.90     12.01 o 
   6   3   9      154.31      162.03      4.65 o 
   7   3   9      256.86      263.33      7.55 o 
   8   3   9       33.02       35.99      1.94 o 
   9   3   9       16.36       17.61      2.32 o 
  10   3   9        3.14        3.87      1.93 o 
   0   4   9      187.71      195.79      6.58 o 
   1   4   9     1834.26     1654.04    367.47 o 
   2   4   9      991.11     1097.45     21.18 o 
   3   4   9      342.23      366.77     13.76 o 
   4   4   9      324.99      302.00     12.01 o 
   5   4   9       73.81       71.80      2.32 o 
   6   4   9      357.46      382.93      9.88 o 
   7   4   9        1.28       -0.58      1.16 o 
   8   4   9       21.66       17.03      1.55 o 
   9   4   9       20.19       24.77      2.52 o 
  10   4   9        0.84       -1.16      1.74 o 
   0   5   9      695.70      688.44     17.66 o 
   1   5   9     1751.98     1586.30    192.40 o 
   2   5   9      190.52      195.57      6.58 o 
   3   5   9       29.68       37.15      1.55 o 
   4   5   9       48.24       51.09      1.94 o 
   5   5   9        6.66        8.51      1.35 o 
   6   5   9      245.67      262.94      7.74 o 
   7   5   9        1.80        0.97      1.35 o 
   8   5   9        5.55        8.32      2.13 o 
   9   5   9        3.92        4.84      2.13 o 
  10   5   9        4.38        5.22      2.13 o 
   0   6   9      176.58      178.13      6.20 o 
   1   6   9      111.72      122.16     19.65 o 
   2   6   9       37.13       34.45      1.55 o 
   3   6   9      263.63      273.44     10.84 o 
   4   6   9       34.22       30.38      1.55 o 
   5   6   9       12.48       14.71      1.55 o 
   6   6   9        5.56        7.74      1.55 o 
   7   6   9       89.07       90.96      2.52 o 
   8   6   9       16.92       20.51      2.52 o 
   9   6   9       11.21       17.80      2.71 o 
   0   7   9        0.21        1.16      1.16 o 
   1   7   9       82.50       62.40      6.77 o 
   2   7   9       27.55       26.90      1.55 o 
   3   7   9       43.29       49.93      1.94 o 
   4   7   9      154.71      162.41      6.39 o 
   5   7   9      128.96      121.17      3.29 o 
   6   7   9      241.89      249.37      5.61 o 
   7   7   9        6.90        8.51      2.13 o 
   8   7   9        8.25        9.67      2.32 o 
   9   7   9        0.93       -0.58      2.32 o 
   0   8   9       30.10       36.19      1.74 o 
   1   8   9       48.58       42.02      4.64 o 
   2   8   9       97.89       95.23      2.90 o 
   3   8   9       48.34       41.80      1.94 o 
   4   8   9       35.96       37.74      1.94 o 
   5   8   9      120.15      113.81      4.06 o 
   6   8   9       19.13       18.19      2.71 o 
   7   8   9        1.82       -0.77      1.93 o 
   8   8   9        2.08        0.19      2.32 o 
   0   9   9      135.97      122.14      5.23 o 
   1   9   9       12.04       10.60      1.02 o 
   2   9   9       60.47       58.64      2.13 o 
   3   9   9        1.85        2.90      1.16 o 
   4   9   9        2.89        4.84      1.35 o 
   5   9   9       28.77       27.28      2.32 o 
   6   9   9        3.82        6.19      2.13 o 
   7   9   9        0.30       -1.55      1.93 o 
   8   9   9        1.45        1.35      2.52 o 
   0  10   9       70.72       58.06      2.13 o 
   1  10   9       25.84       20.68      3.19 o 
   3  10   9       47.98       50.51      2.71 o 
   4  10   9        9.80       10.64      2.13 o 
   5  10   9       34.36       35.41      2.71 o 
   6  10   9        3.49        3.87      2.13 o 
   7  10   9       11.03        9.87      2.52 o 
   0  11   9       12.58       13.16      2.13 o 
   1  11   9       25.40       19.38      1.94 o 
   2  11   9        1.06        0.19      1.74 o 
   3  11   9        4.21        6.97      2.13 o 
   4  11   9        0.05       -1.93      1.93 o 
   5  11   9       21.86       23.80      2.71 o 
   0  12   9        0.02       -1.35      1.93 o 
   1  12   9        6.26        9.95      4.16 o 
   2  12   9       15.06       14.71      2.32 o 
   3  12   9        2.42        1.16      2.13 o 
   4  12   9        8.11        8.13      2.32 o 
   0   0  10     1029.06     1066.57     15.58 o 
   1   0  10      233.56      209.60      5.34 o 
   2   0  10       19.16       15.09      0.77 o 
   3   0  10      155.03      183.38      6.00 o 
   4   0  10       59.63       51.48      2.32 o 
   5   0  10       14.46       10.45      1.16 o 
   6   0  10       33.68       30.38      1.55 o 
   7   0  10       90.58      100.06      3.10 o 
   8   0  10       21.99       13.35      1.55 o 
   9   0  10       21.18       13.93      2.13 o 
  10   0  10        7.07        6.00      1.93 o 
  11   0  10        5.28        2.90      2.13 o 
   0   1  10     1323.15     1192.58     47.71 o 
   1   1  10      456.62      478.49      8.26 o 
   2   1  10     1644.19     1607.90     37.77 o 
   3   1  10     3679.30     3795.69     97.62 o 
   4   1  10      386.88      358.90     28.10 o 
   5   1  10       31.69       35.20      1.64 o 
   6   1  10       72.83       68.53      1.74 o 
   7   1  10       71.13       55.63      2.71 o 
   8   1  10       68.81       65.88      5.52 o 
   9   1  10        4.55        5.11      1.29 o 
  10   1  10        0.12       -1.29      1.29 o 
  11   1  10        1.25        1.11      1.43 o 
   0   2  10      405.99      313.81      9.50 o 
   1   2  10     1481.72     1513.73     41.65 o 
   2   2  10      416.81      450.05     12.60 o 
   3   2  10      446.37      504.09     14.15 o 
   4   2  10      423.45      442.09     14.73 o 
   5   2  10      143.87      148.10      5.23 o 
   6   2  10       56.47       72.38      2.52 o 
   7   2  10      210.43      213.55      7.16 o 
   8   2  10       95.35      103.16      2.90 o 
   9   2  10        2.04        1.16      1.93 o 
  10   2  10        3.29        2.90      1.93 o 
   0   3  10       86.61       91.76      3.10 o 
   1   3  10     4348.29     3601.05   1008.52 o 
   2   3  10      251.90      339.59     11.43 o 
   3   3  10       92.37      102.20      3.87 o 
   4   3  10       52.42       48.58      1.74 o 
   5   3  10      243.13      232.96     10.65 o 
   6   3  10      207.70      212.78      8.33 o 
   7   3  10       98.18      103.16      3.10 o 
   8   3  10       21.45       17.42      1.74 o 
   9   3  10       30.50       32.51      2.71 o 
  10   3  10        1.93        2.71      1.93 o 
   0   4  10        5.89        5.22      0.97 o 
   1   4  10     3793.54     3246.60    741.23 o 
   2   4  10      692.11      746.49     18.05 o 
   3   4  10      162.78      164.18      6.00 o 
   4   4  10      185.17      191.10      6.39 o 
   5   4  10      120.31      109.56      3.68 o 
   6   4  10       71.63       79.16      2.90 o 
   7   4  10       12.70       14.32      1.55 o 
   8   4  10       10.03       11.61      1.55 o 
   9   4  10        1.93        2.32      2.13 o 
  10   4  10       12.04        9.09      2.32 o 
   0   5  10      991.02      929.84     21.95 o 
   1   5  10      545.46      530.26     77.56 o 
   2   5  10      130.07      129.51      4.26 o 
   3   5  10       46.49       41.61      1.55 o 
   4   5  10      615.42      604.49     14.15 o 
   5   5  10      388.77      390.91     10.46 o 
   6   5  10       25.59       23.03      1.74 o 
   7   5  10       70.19       68.70      2.32 o 
   8   5  10       15.05       18.38      2.32 o 
   9   5  10        8.91       10.45      2.32 o 
  10   5  10       11.05       14.13      2.32 o 
   0   6  10      115.44      143.44      4.84 o 
   1   6  10        5.49        5.79      0.97 o 
   2   6  10      199.90      230.22     10.07 o 
   3   6  10      173.24      184.11      5.42 o 
   4   6  10       18.16       15.87      1.55 o 
   5   6  10      211.85      198.25      7.55 o 
   6   6  10       98.65       99.87      2.90 o 
   7   6  10       41.64       43.73      1.94 o 
   8   6  10        3.02        6.39      2.13 o 
   9   6  10        7.68        8.13      2.52 o 
   0   7  10      226.70      209.70      8.91 o 
   1   7  10      130.83      123.84     14.42 o 
   2   7  10      164.51      167.26      4.84 o 
   3   7  10      126.25      120.78      3.87 o 
   4   7  10       26.27       23.03      1.74 o 
   5   7  10      197.21      185.85      6.00 o 
   6   7  10        3.40        3.29      1.35 o 
   7   7  10       36.45       41.99      2.71 o 
   8   7  10        0.46        2.52      2.13 o 
   0   8  10       12.49       13.35      1.35 o 
   1   8  10      100.62       81.39      5.52 o 
   2   8  10       36.59       42.77      1.94 o 
   3   8  10       53.46       48.38      1.94 o 
   4   8  10       34.90       30.77      1.74 o 
   5   8  10       13.26       15.87      1.55 o 
   6   8  10       30.49       38.51      2.71 o 
   7   8  10       36.74       41.60      2.90 o 
   8   8  10       11.17       12.96      2.52 o 
   0   9  10      187.58      207.72      6.00 o 
   1   9  10       43.82       37.83      3.97 o 
   2   9  10        9.85        6.97      1.35 o 
   3   9  10       25.63       29.22      1.74 o 
   4   9  10       13.05       13.74      1.55 o 
   5   9  10       15.03       16.25      2.13 o 
   6   9  10       26.01       24.58      2.52 o 
   7   9  10       11.07       11.22      2.32 o 
   0  10  10        1.71        3.68      1.35 o 
   1  10  10        4.60        3.19      0.82 o 
   2  10  10       15.44       15.67      1.35 o 
   3  10  10       35.09       33.67      2.52 o 
   4  10  10       12.07       12.77      2.13 o 
   5  10  10        4.93        4.06      2.13 o 
   6  10  10       11.64       15.48      2.52 o 
   0  11  10        4.67        2.52      1.74 o 
   1  11  10       14.18       11.40      1.43 o 
   2  11  10       23.58       20.32      2.52 o 
   3  11  10        2.66        0.58      1.93 o 
   4  11  10        7.64       10.06      2.52 o 
   5  11  10        1.43        1.93      2.13 o 
   0  12  10       11.60       10.64      2.32 o 
   1  12  10       21.87       19.60      1.71 o 
   2  12  10        0.20        1.16      1.93 o 
   3  12  10        4.32        5.80      2.32 o 
   1   0  11      278.26      298.43      6.51 o 
   2   0  11       28.21       42.19      1.74 o 
   3   0  11     3817.56     4006.82     37.99 o 
   4   0  11     2207.76     2203.93     31.62 o 
   5   0  11       19.33       22.25      1.35 o 
   6   0  11        8.76        8.51      1.35 o 
   8   0  11        3.09        4.64      1.35 o 
   9   0  11        6.80        4.26      1.74 o 
  10   0  11        0.11        0.19      1.74 o 
  11   0  11       31.07       29.03      2.90 o 
   0   1  11      652.19      593.22     31.47 o 
   1   1  11      594.21      610.95      9.41 o 
   2   1  11      811.42      849.77     21.08 o 
   3   1  11       82.30       87.40      2.42 o 
   4   1  11      460.19      471.97     14.73 o 
   5   1  11       24.31       27.10      1.02 o 
   6   1  11       42.82       33.78      1.23 o 
   7   1  11      123.66      111.05      5.23 o 
   8   1  11       58.16       70.12      2.13 o 
   9   1  11        6.31        9.17      1.43 o 
  10   1  11       27.03       25.62      1.84 o 
  11   1  11        6.17        6.08      1.57 o 
   0   2  11      974.03     1017.46     17.31 o 
   1   2  11      808.80      769.57     11.13 o 
   2   2  11     1421.38     1433.97     22.21 o 
   3   2  11     1391.31     1617.45     25.30 o 
   4   2  11      967.74     1033.91     21.75 o 
   5   2  11       37.08       43.54      1.74 o 
   6   2  11       82.30       88.06      2.90 o 
   7   2  11      131.66      133.17      3.87 o 
   8   2  11       82.92       77.41      2.32 o 
   9   2  11       23.15       24.19      2.32 o 
  10   2  11        0.54        3.29      1.93 o 
   0   3  11     2628.57     2664.81     29.98 o 
   1   3  11     1806.37     1489.00    450.26 o 
   2   3  11     1071.37     1199.25     21.58 o 
   3   3  11       13.72        9.87      1.16 o 
   4   3  11       13.36       18.96      1.35 o 
   5   3  11      342.60      381.22     12.01 o 
   6   3  11       68.78       79.93      2.90 o 
   7   3  11        4.99        7.16      1.35 o 
   8   3  11       42.06       45.67      1.94 o 
   9   3  11        9.62        9.48      2.13 o 
  10   3  11       10.94       13.74      2.32 o 
   0   4  11       26.30       42.77      1.35 o 
   1   4  11      132.90      166.20     34.27 o 
   2   4  11       47.83       54.19      2.32 o 
   3   4  11      112.06      113.63      4.07 o 
   4   4  11      449.97      477.49     14.34 o 
   5   4  11      222.70      217.64      8.91 o 
   6   4  11       76.77       87.48      2.52 o 
   7   4  11       20.08       20.90      1.74 o 
   8   4  11       41.35       47.80      1.94 o 
   9   4  11        2.58        1.74      2.13 o 
  10   4  11        3.78        3.10      2.13 o 
   0   5  11       46.87       48.77      1.74 o 
   1   5  11      163.22      174.78     32.33 o 
   2   5  11       25.42       24.38      1.35 o 
   3   5  11       14.51       14.32      1.35 o 
   4   5  11      198.93      195.55      5.61 o 
   5   5  11       44.10       42.19      1.94 o 
   6   5  11       64.09       65.99      2.13 o 
   7   5  11       35.39       36.96      1.94 o 
   8   5  11       62.82       68.51      3.29 o 
   9   5  11        6.22        6.77      2.32 o 
  10   5  11       19.24       20.70      2.71 o 
   0   6  11      424.37      477.07     14.73 o 
   1   6  11      294.16      282.66     30.70 o 
   2   6  11      492.90      539.93     14.92 o 
   3   6  11      105.52      113.42      3.48 o 
   4   6  11      215.05      203.49      7.55 o 
   5   6  11       93.48       83.03      2.32 o 
   6   6  11       66.65       74.31      2.32 o 
   7   6  11        3.85        2.13      1.35 o 
   8   6  11       37.10       41.80      2.90 o 
   9   6  11        0.44        0.00      2.13 o 
   0   7  11        1.82        3.10      1.16 o 
   1   7  11       90.59       67.57      9.19 o 
   2   7  11       79.78       68.71      2.32 o 
   3   7  11       12.10       15.67      1.55 o 
   4   7  11      139.56      145.18      6.00 o 
   5   7  11      197.81      210.82      6.00 o 
   6   7  11       13.60       16.83      1.55 o 
   7   7  11       23.61       31.15      2.71 o 
   8   7  11       15.98       18.38      2.71 o 
   9   7  11        1.16        3.10      2.52 o 
   0   8  11       12.90       12.96      1.35 o 
   1   8  11       46.64       43.27      3.68 o 
   2   8  11      141.69      149.24      6.19 o 
   3   8  11       10.77       10.26      1.35 o 
   4   8  11        4.58        2.13      1.35 o 
   5   8  11       40.36       36.77      1.74 o 
   6   8  11       91.59       91.16      3.48 o 
   7   8  11       33.69       36.77      2.90 o 
   8   8  11       11.96        8.71      2.52 o 
   0   9  11        1.44        2.13      1.35 o 
   1   9  11      139.24      116.70     14.71 o 
   2   9  11       17.00       17.22      1.55 o 
   3   9  11       27.06       22.83      1.74 o 
   4   9  11        9.90        9.48      1.35 o 
   5   9  11       11.96       12.77      2.13 o 
   6   9  11       11.29       12.19      2.32 o 
   7   9  11        5.70       10.06      2.32 o 
   0  10  11       42.85       46.25      1.74 o 
   1  10  11       23.63       23.11      1.02 o 
   2  10  11       56.20       64.83      2.90 o 
   3  10  11        3.38        4.26      1.93 o 
   4  10  11        3.12        4.45      1.93 o 
   5  10  11       21.59       19.35      2.52 o 
   6  10  11        4.99        5.42      2.32 o 
   0  11  11        6.96        4.26      1.93 o 
   1  11  11       18.62       16.73      2.61 o 
   2  11  11       22.00       20.70      2.52 o 
   3  11  11        9.53       13.16      2.32 o 
   4  11  11        1.94        2.32      2.13 o 
   5  11  11        1.75       -0.58      2.13 o 
   0  12  11       13.76       14.13      2.71 o 
   1  12  11       36.92       32.60      1.98 o 
   2  12  11        3.97        3.68      2.13 o 
   3  12  11        9.34        9.67      2.32 o 
   0   0  12       66.95       75.49      2.71 o 
   1   0  12       47.34       40.65      1.23 o 
   2   0  12      292.18      284.26     10.66 o 
   3   0  12      567.48      511.31     15.52 o 
   4   0  12      618.56      566.92     17.46 o 
   5   0  12        5.48        7.74      1.16 o 
   6   0  12        2.94        3.87      1.35 o 
   7   0  12      152.60      126.40      4.07 o 
   8   0  12       58.95       53.22      2.13 o 
   9   0  12       17.79       16.83      2.32 o 
  10   0  12        8.07        7.16      2.13 o 
   0   1  12     2018.76     2066.67     51.83 o 
   1   1  12      459.95      449.95      9.13 o 
   2   1  12      432.79      395.55     20.17 o 
   3   1  12      831.92      878.48     24.66 o 
   4   1  12     2724.30     2632.60     24.53 o 
   5   1  12      232.17      222.80     12.39 o 
   6   1  12      175.92      169.75     11.91 o 
   7   1  12      102.02       82.22      7.74 o 
   8   1  12       57.17       60.26      4.93 o 
   9   1  12       20.27       16.92      1.57 o 
  10   1  12        1.57        3.39      1.37 o 
   0   2  12      505.78      578.27     13.97 o 
   1   2  12     1247.51     1303.83     20.25 o 
   2   2  12      228.90      229.53      9.49 o 
   3   2  12       13.58       17.80      1.16 o 
   4   2  12      308.03      281.08     12.20 o 
   5   2  12       14.07       13.35      1.35 o 
   6   2  12       93.81      102.58      3.68 o 
   7   2  12      125.96      133.56      3.87 o 
   8   2  12        8.59        5.22      1.35 o 
   9   2  12        3.32        4.64      2.13 o 
  10   2  12        5.98        5.22      2.13 o 
   0   3  12      919.52     1023.59     19.82 o 
   1   3  12      965.94      814.02    222.99 o 
   2   3  12      396.83      401.59     13.18 o 
   3   3  12      494.61      552.89     16.48 o 
   4   3  12      396.97      411.16     13.18 o 
   5   3  12      198.50      178.90      5.61 o 
   6   3  12       64.28       72.38      2.71 o 
   7   3  12      103.34      121.74      3.48 o 
   8   3  12        0.17        0.00      1.35 o 
   9   3  12       16.13       20.12      2.52 o 
  10   3  12       23.20       25.16      2.71 o 
   0   4  12       62.66       51.87      1.74 o 
   1   4  12      807.17      684.26    121.42 o 
   2   4  12      138.01      150.81      5.03 o 
   3   4  12       12.34       10.26      1.16 o 
   4   4  12       10.09        8.51      1.16 o 
   5   4  12       67.30       88.06      3.10 o 
   6   4  12      165.38      154.29      4.26 o 
   7   4  12       16.60       16.45      1.55 o 
   8   4  12        8.55       15.29      2.13 o 
   9   4  12        9.02       12.00      2.32 o 
  10   4  12       12.39       14.90      2.52 o 
   0   5  12       14.64        9.87      1.16 o 
   1   5  12      172.71      137.29     26.23 o 
   2   5  12       68.44       70.64      2.90 o 
   3   5  12      100.32       99.68      4.06 o 
   4   5  12      229.12      233.32      6.00 o 
   5   5  12      265.59      266.06      8.52 o 
   6   5  12       18.71       20.90      1.74 o 
   7   5  12       81.27       83.80      2.52 o 
   8   5  12        3.58        4.84      2.13 o 
   9   5  12        4.80        2.90      2.13 o 
  10   5  12        1.68        2.71      2.13 o 
   0   6  12      932.00      921.33     18.44 o 
   1   6  12       15.27       18.40      6.77 o 
   2   6  12      267.45      325.15     10.65 o 
   3   6  12      870.64      927.32     16.10 o 
   4   6  12       24.70       31.74      1.74 o 
   5   6  12        3.24        3.68      1.35 o 
   6   6  12       38.26       44.90      1.94 o 
   7   6  12       21.26       23.61      2.32 o 
   8   6  12        0.88        1.16      1.93 o 
   9   6  12        2.57        4.06      2.32 o 
   0   7  12      203.59      202.13      8.91 o 
   1   7  12       84.47       69.46      8.13 o 
   2   7  12      228.45      242.80      8.33 o 
   3   7  12       55.28       59.80      2.13 o 
   4   7  12       72.16       76.06      2.32 o 
   5   7  12      214.49      222.06      5.81 o 
   6   7  12       41.48       41.41      1.94 o 
   7   7  12        1.75        0.39      1.93 o 
   8   7  12        2.98       -0.77      2.13 o 
   9   7  12       15.35       17.03      2.90 o 
   0   8  12       60.07       59.61      2.13 o 
   1   8  12      302.83      282.43     32.05 o 
   2   8  12      211.55      222.06      6.78 o 
   3   8  12        0.97        1.35      1.16 o 
   4   8  12        6.20       10.06      1.35 o 
   5   8  12        8.82       10.64      1.35 o 
   6   8  12        0.51        2.90      2.13 o 
   7   8  12       15.38       15.48      2.32 o 
   8   8  12        3.11        3.68      2.52 o 
   0   9  12       29.86       33.28      1.74 o 
   1   9  12       22.19       21.27      2.42 o 
   2   9  12       78.88       93.28      2.52 o 
   3   9  12        7.70        9.29      1.35 o 
   4   9  12       33.70       36.57      2.52 o 
   5   9  12       14.33        9.09      2.13 o 
   6   9  12        0.45       -2.52      2.52 o 
   7   9  12        1.23        1.16      2.32 o 
   0  10  12        0.29        3.29      1.55 o 
   1  10  12       33.45       32.50      1.64 o 
   3  10  12       12.34        6.19      1.94 o 
   4  10  12        4.76        6.39      2.32 o 
   5  10  12        8.53       11.80      2.13 o 
   6  10  12       15.78       12.77      2.71 o 
   0  11  12       21.96       17.03      2.32 o 
   1  11  12        4.59        3.85      1.45 o 
   2  11  12       32.49       35.41      2.71 o 
   3  11  12        6.86        6.58      2.13 o 
   4  11  12        5.39        5.22      2.13 o 
   5  11  12        1.57        3.48      2.13 o 
   0  12  12        4.56        8.90      2.32 o 
   1  12  12        4.68        4.93      1.57 o 
   2  12  12        2.49        3.10      2.13 o 
   3  12  12       12.99       12.77      2.71 o 
   1   0  13      122.52      133.22      3.56 o 
   2   0  13        6.64        5.42      0.77 o 
   3   0  13      477.15      501.36     15.32 o 
   4   0  13      146.45      160.88      6.00 o 
   5   0  13       25.60       32.12      1.55 o 
   6   0  13       67.52       67.54      2.32 o 
   7   0  13       44.41       38.70      1.94 o 
   8   0  13       87.21       85.74      2.52 o 
   9   0  13        0.28        1.74      1.93 o 
  10   0  13        0.49        1.16      1.93 o 
   0   1  13      212.84      193.39      6.09 o 
   1   1  13      311.97      311.33      7.02 o 
   2   1  13        2.05        3.14      0.55 o 
   3   1  13      907.11      905.49     16.99 o 
   4   1  13      148.77      142.67      5.03 o 
   5   1  13       31.28       36.57      1.26 o 
   6   1  13       17.96       19.96      1.45 o 
   7   1  13       98.21       93.21      4.26 o 
   8   1  13       45.99       47.79      2.81 o 
   9   1  13        8.10        9.09      1.43 o 
  10   1  13        4.34        6.41      1.43 o 
   0   2  13      138.53      144.25      4.84 o 
   1   2  13      374.51      407.41     15.80 o 
   2   2  13      929.36      973.08     19.62 o 
   3   2  13      175.61      230.42      8.13 o 
   4   2  13      395.02      363.89     14.14 o 
   5   2  13      185.36      198.45      9.87 o 
   6   2  13       96.82       99.48      3.48 o 
   7   2  13       95.75       99.87      3.29 o 
   8   2  13       56.04       55.54      2.13 o 
   9   2  13       37.54       32.90      2.71 o 
  10   2  13        8.64        9.29      2.32 o 
   0   3  13        2.42        2.90      0.97 o 
   1   3  13      171.21      132.39     41.34 o 
   2   3  13      461.03      524.95     15.90 o 
   3   3  13      410.39      420.52     14.53 o 
   4   3  13      255.00      224.84     10.46 o 
   5   3  13      368.06      382.00     11.24 o 
   6   3  13      484.81      517.13     11.24 o 
   7   3  13        4.08        5.42      1.35 o 
   8   3  13       38.42       35.99      1.74 o 
   9   3  13       26.13       26.12      2.71 o 
  10   3  13       10.32        9.09      2.32 o 
   0   4  13      413.76      394.98     14.15 o 
   1   4  13       83.06       76.38     18.00 o 
   2   4  13      478.57      489.24     15.31 o 
   3   4  13       91.62      106.07      3.87 o 
   4   4  13       13.72       18.38      1.35 o 
   5   4  13      110.11      109.75      3.48 o 
   6   4  13      776.56      813.20     12.41 o 
   7   4  13       71.89       71.22      2.32 o 
   8   4  13        9.68        6.19      2.13 o 
   9   4  13        1.41        0.58      2.13 o 
  10   4  13        0.47        2.13      2.13 o 
   0   5  13      611.72      637.59     16.68 o 
   1   5  13      194.88      185.25     33.11 o 
   2   5  13      129.47      123.12      4.45 o 
   3   5  13       43.15       50.12      2.13 o 
   4   5  13       57.22       64.25      2.13 o 
   5   5  13      263.74      266.64      9.29 o 
   6   5  13        4.06        4.64      1.35 o 
   7   5  13       23.90       25.93      1.74 o 
   8   5  13       15.04       15.48      2.32 o 
   9   5  13        0.91        3.87      2.32 o 
   0   6  13      114.77      110.72      3.87 o 
   1   6  13      128.81      126.97     18.29 o 
   2   6  13      117.55       60.78      3.10 o 
   3   6  13      219.12      206.98      9.10 o 
   4   6  13        2.27        0.39      1.35 o 
   5   6  13       31.39       26.90      1.74 o 
   6   6  13      135.47      145.94      4.65 o 
   7   6  13        7.73        3.68      2.32 o 
   8   6  13        6.29        5.61      2.13 o 
   9   6  13        7.67        5.42      2.52 o 
   0   7  13        8.08        9.48      1.35 o 
   1   7  13      244.23      234.65     23.43 o 
   2   7  13       18.84       20.32      1.74 o 
   3   7  13       45.51       44.32      1.94 o 
   4   7  13      263.74      251.13      6.78 o 
   5   7  13      199.83      188.94      5.23 o 
   6   7  13        1.85        2.90      1.93 o 
   7   7  13        9.61       11.03      2.13 o 
   8   7  13        7.58       14.32      2.52 o 
   0   8  13       10.94       19.16      1.55 o 
   1   8  13      197.80      182.58     18.10 o 
   2   8  13      161.41      154.28      5.61 o 
   3   8  13       11.87       11.22      1.35 o 
   4   8  13       32.44       43.35      1.94 o 
   5   8  13       19.66       21.29      2.32 o 
   6   8  13       33.21       35.22      2.71 o 
   7   8  13       10.14       12.96      2.32 o 
   8   8  13        3.50        6.58      2.52 o 
   0   9  13       13.16        8.71      1.35 o 
   1   9  13       13.02       11.28      0.88 o 
   2   9  13       66.38       66.19      2.13 o 
   3   9  13       39.61       40.25      1.74 o 
   4   9  13       10.10       11.22      2.13 o 
   5   9  13        6.85        3.87      1.93 o 
   6   9  13       11.18       12.96      2.32 o 
   7   9  13       13.45       12.00      2.52 o 
   0  10  13        0.87        0.39      1.55 o 
   1  10  13       43.61       40.67      1.71 o 
   2  10  13        8.72       11.22      1.93 o 
   3  10  13       18.65       23.22      2.32 o 
   4  10  13        2.21        0.39      1.74 o 
   5  10  13        9.99        8.90      2.52 o 
   6  10  13        0.68        5.03      2.32 o 
   0  11  13        0.60        0.97      1.74 o 
   1  11  13        9.49        7.80      1.43 o 
   2  11  13        4.74        4.26      2.13 o 
   3  11  13        6.04       10.26      2.32 o 
   4  11  13        0.73        1.16      1.93 o 
   5  11  13        7.86       10.45      2.52 o 
   0  12  13        1.79        3.68      2.13 o 
   1  12  13        1.15       -0.03      1.35 o 
   2  12  13        0.39        0.58      2.13 o 
   3  12  13        2.09        3.10      2.13 o 
   0   0  14     1532.57     1398.03     21.63 o 
   1   0  14       63.79       65.74      2.12 o 
   2   0  14      211.35      202.97      9.30 o 
   3   0  14      130.32      139.97      5.03 o 
   4   0  14      416.77      443.76     14.15 o 
   5   0  14       37.70       43.15      1.74 o 
   6   0  14        7.12        6.39      1.35 o 
   7   0  14        4.65        3.29      1.35 o 
   8   0  14        0.42       -0.77      1.35 o 
   9   0  14       75.20       84.96      3.68 o 
  10   0  14        3.17        6.39      2.13 o 
   0   1  14       74.82       81.71      2.05 o 
   1   1  14        6.65        4.31      0.39 o 
   2   1  14      359.86      309.11     12.11 o 
   3   1  14      246.44      252.21      6.62 o 
   4   1  14      442.23      443.45     10.19 o 
   5   1  14       11.99       12.56      2.13 o 
   6   1  14      425.59      455.36      7.67 o 
   7   1  14       92.54       85.28      4.45 o 
   8   1  14        8.56        9.59      0.96 o 
   9   1  14        7.91        9.20      1.51 o 
  10   1  14        2.15        4.16      1.51 o 
   0   2  14      200.90      175.66      6.20 o 
   1   2  14      641.49      668.74     11.46 o 
   2   2  14       64.27       71.42      2.90 o 
   3   2  14      479.89      585.41     17.25 o 
   4   2  14      986.77     1005.86     20.39 o 
   5   2  14      296.05      295.54     10.85 o 
   6   2  14      210.30      226.14      7.94 o 
   7   2  14       12.83       17.80      1.55 o 
   8   2  14       43.42       45.67      1.94 o 
   9   2  14        1.02        0.77      1.93 o 
  10   2  14        5.89        7.35      2.13 o 
   0   3  14     2309.02     2565.32     32.81 o 
   1   3  14        8.75        9.61      4.64 o 
   2   3  14       11.01        6.58      0.97 o 
   3   3  14        8.51        8.13      1.16 o 
   4   3  14      158.10      175.40      5.61 o 
   5   3  14      648.03      629.49     13.57 o 
   6   3  14      474.34      481.65     10.27 o 
   7   3  14        2.53        0.58      1.35 o 
   8   3  14       12.18       10.26      2.13 o 
   9   3  14       12.26       11.61      2.32 o 
  10   3  14        5.60       11.42      2.32 o 
   0   4  14       91.81      110.72      3.48 o 
   1   4  14      232.19      203.26     36.21 o 
   2   4  14       14.17       25.93      1.35 o 
   3   4  14      204.20      195.95      7.16 o 
   4   4  14      342.70      375.58     11.04 o 
   5   4  14      570.94      576.78     12.02 o 
   6   4  14       64.64       63.86      2.32 o 
   7   4  14       48.37       44.32      1.94 o 
   8   4  14        3.40        5.03      2.13 o 
   9   4  14        5.86        7.74      2.32 o 
  10   4  14        7.15        6.58      2.52 o 
   0   5  14      343.55      358.39     12.59 o 
   1   5  14      571.57      500.07     92.86 o 
   2   5  14      192.58      207.56      6.00 o 
   3   5  14      501.85      462.59     12.40 o 
   4   5  14       22.53       20.71      1.74 o 
   5   5  14       15.86       21.48      1.55 o 
   6   5  14        6.96        6.00      1.35 o 
   7   5  14       77.91       79.93      2.32 o 
   8   5  14        9.96       10.45      2.32 o 
   9   5  14        2.00        2.13      2.13 o 
   0   6  14       26.42       24.96      1.55 o 
   1   6  14       72.45       60.71      7.35 o 
   2   6  14      177.99      175.79      7.94 o 
   3   6  14      118.72      135.88      4.06 o 
   4   6  14       52.52       59.02      2.13 o 
   5   6  14       25.97       28.06      1.74 o 
   6   6  14       38.96       40.44      1.94 o 
   7   6  14       15.73       19.54      2.32 o 
   9   6  14        3.54        6.00      2.52 o 
   0   7  14        5.59        9.67      1.35 o 
   1   7  14       22.79       21.54      3.29 o 
   2   7  14      416.79      430.05      9.88 o 
   3   7  14       57.61       48.96      1.94 o 
   4   7  14       26.27       29.61      1.94 o 
   5   7  14       88.28       89.03      2.52 o 
   6   7  14        4.87       10.45      1.93 o 
   7   7  14       12.08       15.67      2.32 o 
   8   7  14        2.13       -1.93      2.32 o 
   0   8  14       79.43       84.96      2.71 o 
   1   8  14       19.67       15.98      1.02 o 
   2   8  14       18.50       14.13      1.55 o 
   3   8  14       88.35       92.32      2.52 o 
   4   8  14       22.90       28.25      1.74 o 
   5   8  14        7.23        9.67      1.93 o 
   7   8  14        2.18        3.29      2.13 o 
   0   9  14        0.38        1.35      1.16 o 
   1   9  14       31.38       27.05      3.58 o 
   2   9  14       41.85       42.38      1.94 o 
   3   9  14        1.38        2.13      1.16 o 
   4   9  14       20.44       16.83      2.13 o 
   5   9  14        6.02        5.22      1.93 o 
   6   9  14        3.36       -1.74      2.13 o 
   7   9  14        3.89        8.90      2.32 o 
   0  10  14       10.90        7.16      1.74 o 
   1  10  14        3.58        1.71      1.16 o 
   2  10  14       28.98       25.35      2.32 o 
   3  10  14        0.43        1.35      1.93 o 
   4  10  14        1.40        0.19      1.93 o 
   5  10  14        1.25        1.55      2.13 o 
   6  10  14        4.01        7.55      2.32 o 
   0  11  14        3.09       -1.74      1.74 o 
   1  11  14        0.40       -0.92      1.16 o 
   2  11  14        5.82        5.22      2.13 o 
   3  11  14        7.79        4.64      2.13 o 
   4  11  14        0.43       -1.93      1.93 o 
   0  12  14        1.69       -0.39      2.13 o 
   1  12  14        5.46        6.75      1.49 o 
   2  12  14        8.80       11.03      2.52 o 
   1   0  15      112.64      113.01      3.21 o 
   2   0  15        3.49        5.03      0.97 o 
   3   0  15      887.38      825.49     19.80 o 
   4   0  15       44.36       36.77      1.55 o 
   5   0  15       18.11       19.35      1.35 o 
   6   0  15      177.89      204.63      7.55 o 
   7   0  15       11.63       12.77      1.55 o 
   8   0  15       47.10       42.57      1.94 o 
   9   0  15        0.32        0.39      1.93 o 
  10   0  15        2.09        2.32      2.13 o 
   0   1  15      365.40      351.90      8.77 o 
   1   1  15      302.05      294.26      5.70 o 
   2   1  15      353.92      359.96      9.24 o 
   3   1  15      294.24      304.90      9.24 o 
   4   1  15       33.61       31.69      1.26 o 
   5   1  15       83.75      110.93      3.19 o 
   6   1  15      204.55      173.59      4.12 o 
   7   1  15      111.04      112.69      3.97 o 
   8   1  15       25.64       18.90      1.55 o 
   9   1  15       22.64       17.30      1.71 o 
  10   1  15        1.29        1.23      1.43 o 
   0   2  15       86.43       97.94      3.68 o 
   1   2  15      166.50      191.17      8.33 o 
   2   2  15      163.03      173.68      6.20 o 
   3   2  15     1126.78     1147.02     22.34 o 
   4   2  15       13.99       17.22      1.35 o 
   5   2  15      121.09      120.78      3.68 o 
   6   2  15      177.88      189.91      6.97 o 
   7   2  15       42.10       59.41      2.13 o 
   8   2  15       11.00       15.67      1.55 o 
   9   2  15        3.26        3.29      2.13 o 
  10   2  15        0.68       -1.35      2.32 o 
   0   3  15     1309.95     1369.35     24.70 o 
   1   3  15      294.56      216.55     55.98 o 
   2   3  15      480.92      530.34     15.70 o 
   3   3  15      246.58      328.64     12.39 o 
   4   3  15      481.33      503.85     13.18 o 
   5   3  15       17.27       12.77      1.74 o 
   6   3  15      226.94      233.69      7.36 o 
   7   3  15       10.52        7.16      1.55 o 
   8   3  15        4.89        3.48      1.93 o 
   9   3  15        7.54        6.77      2.32 o 
  10   3  15        6.06        8.13      2.32 o 
   0   4  15      349.75      380.50     13.37 o 
   1   4  15      213.08      163.30     30.60 o 
   2   4  15      884.02      872.38     19.21 o 
   3   4  15      156.75      175.98      5.61 o 
   4   4  15       34.82       36.77      1.74 o 
   5   4  15      119.53      120.01      3.87 o 
   6   4  15      141.07      146.72      5.42 o 
   7   4  15       37.74       40.06      1.94 o 
   8   4  15       13.48       12.58      2.32 o 
   9   4  15        1.08       -2.13      2.13 o 
   0   5  15      259.57      281.00     11.23 o 
   1   5  15       77.63       68.80     14.61 o 
   2   5  15       40.80       49.15      1.94 o 
   3   5  15      190.13      206.58      5.81 o 
   4   5  15      684.85      694.25     12.80 o 
   5   5  15       98.44      108.00      3.29 o 
   6   5  15       63.51       73.73      2.32 o 
   7   5  15       10.86        4.45      1.94 o 
   8   5  15       23.28       24.96      2.52 o 
   9   5  15        1.35        5.42      2.32 o 
   0   6  15      139.15      147.70      4.45 o 
   1   6  15       24.86       25.65      6.29 o 
   2   6  15      269.76      286.21      9.30 o 
   3   6  15      223.23      233.31      8.13 o 
   4   6  15      122.48      125.81      3.68 o 
   5   6  15       32.93       31.74      1.74 o 
   6   6  15       29.47       30.96      1.74 o 
   7   6  15        7.13        8.51      2.13 o 
   8   6  15        4.40        7.74      2.32 o 
   9   6  15        9.21       14.13      2.71 o 
   0   7  15        6.52        7.16      1.35 o 
   1   7  15        8.50        6.08      0.88 o 
   2   7  15       13.35       10.06      1.55 o 
   3   7  15       59.76       39.29      1.94 o 
   4   7  15       24.78       23.80      1.74 o 
   5   7  15        9.11       10.26      1.35 o 
   6   7  15       12.43       14.71      2.13 o 
   7   7  15       14.59       17.80      2.52 o 
   8   7  15        7.25        8.90      2.52 o 
   0   8  15       15.49       14.90      1.55 o 
   1   8  15       19.95       17.63      1.06 o 
   2   8  15       60.01       55.35      2.13 o 
   3   8  15       11.35       14.51      1.35 o 
   4   8  15       24.70       24.77      1.74 o 
   5   8  15        0.46        1.93      1.74 o 
   6   8  15        7.91       12.38      2.32 o 
   7   8  15        2.78        3.48      2.13 o 
   0   9  15        2.69        1.55      1.16 o 
   1   9  15       21.43       17.59      2.81 o 
   2   9  15       25.94       25.54      1.74 o 
   3   9  15       10.71       13.35      1.94 o 
   4   9  15       12.94       13.16      2.13 o 
   5   9  15        0.37       -1.55      1.93 o 
   6   9  15        4.69        9.48      2.32 o 
   7   9  15        0.01        0.77      2.32 o 
   0  10  15        6.62        5.80      1.74 o 
   1  10  15        9.56        9.71      1.64 o 
   2  10  15       46.76       41.22      2.71 o 
   3  10  15        0.42       -1.93      1.93 o 
   4  10  15        1.34        2.32      1.93 o 
   5  10  15        1.31       -0.77      2.13 o 
   6  10  15        0.75        3.48      2.32 o 
   0  11  15        0.77        3.48      1.93 o 
   1  11  15        0.67       -1.06      1.16 o 
   2  11  15        8.40       10.45      2.32 o 
   3  11  15        7.06        5.22      2.13 o 
   4  11  15        0.02        0.58      1.93 o 
   0  12  15        3.17        2.71      2.13 o 
   1  12  15        7.39        9.81      1.62 o 
   0   0  16      928.67      805.73     18.45 o 
   1   0  16       14.72       12.20      0.68 o 
   2   0  16      566.63      634.51     17.26 o 
   3   0  16       35.58       42.38      1.74 o 
   4   0  16        0.40       -0.39      0.97 o 
   5   0  16      101.56      103.36      3.68 o 
   6   0  16      236.69      223.83      7.55 o 
   7   0  16        4.35        4.64      1.35 o 
   8   0  16       11.58       10.06      1.35 o 
   9   0  16       13.25       13.16      2.32 o 
  10   0  16       14.39       18.96      2.71 o 
   0   1  16      219.46      187.74      4.31 o 
   1   1  16      303.13      325.48      6.37 o 
   2   1  16      166.61      171.10      4.37 o 
   3   1  16       74.77       77.31      5.71 o 
   4   1  16      179.33      199.98      9.97 o 
   5   1  16       97.99      118.56      2.73 o 
   6   1  16       64.99       58.56      1.51 o 
   7   1  16       42.10       33.20      1.37 o 
   8   1  16        8.05        7.26      1.37 o 
   9   1  16       12.79       13.87      1.51 o 
  10   1  16       27.36       28.40      2.05 o 
   0   2  16      600.83      532.02     15.90 o 
   1   2  16      268.59      301.63      8.90 o 
   2   2  16      184.82      183.56      5.81 o 
   3   2  16      265.38      257.39     11.23 o 
   4   2  16      316.37      292.47     10.65 o 
   5   2  16       41.95       39.67      1.94 o 
   6   2  16       64.53       67.54      2.32 o 
   7   2  16        2.38        1.55      1.35 o 
   8   2  16       18.10       12.19      2.13 o 
   9   2  16        9.16       11.22      2.32 o 
  10   2  16        1.18        3.68      2.13 o 
   0   3  16       82.43      114.78      4.06 o 
   1   3  16      345.06      271.45     78.27 o 
   2   3  16      386.11      392.55     14.14 o 
   3   3  16       24.84       24.00      1.55 o 
   4   3  16      341.36      337.62     10.65 o 
   5   3  16      264.83      258.12      8.71 o 
   6   3  16      126.12      124.65      3.68 o 
   7   3  16       44.18       47.41      1.94 o 
   8   3  16       27.09       26.90      2.52 o 
  10   3  16        2.14        6.00      2.13 o 
   0   4  16       81.02       67.74      2.71 o 
   1   4  16      519.99      458.80    102.06 o 
   2   4  16      424.60      484.41     13.56 o 
   3   4  16       92.48      115.55      3.68 o 
   4   4  16      274.05      266.66      9.10 o 
   5   4  16      156.61      165.32      6.78 o 
   6   4  16       17.46       13.35      1.55 o 
   7   4  16       37.62       39.86      1.94 o 
   8   4  16        0.21        1.55      1.93 o 
   9   4  16        6.04        7.55      2.52 o 
   0   5  16       71.04       66.58      2.32 o 
   1   5  16       40.39       32.94      7.06 o 
   2   5  16       80.75       95.42      3.10 o 
   3   5  16      344.18      396.10     10.65 o 
   4   5  16       34.83       34.45      1.94 o 
   5   5  16      151.70      166.28      5.61 o 
   6   5  16        4.80        6.00      1.35 o 
   7   5  16        3.85        8.13      1.93 o 
   8   5  16        7.03       11.42      2.52 o 
   9   5  16       10.71        8.13      2.71 o 
   0   6  16       20.76       32.90      1.74 o 
   1   6  16      130.06      122.17     10.16 o 
   2   6  16       40.58       48.57      1.94 o 
   3   6  16      503.88      491.19     10.46 o 
   4   6  16      152.53      158.34      5.81 o 
   5   6  16      106.10      101.81      2.90 o 
   6   6  16       74.67       73.93      2.13 o 
   7   6  16        0.80        0.39      2.13 o 
   8   6  16        0.63       -2.13      2.13 o 
   9   6  16        6.19        7.35      2.71 o 
   0   7  16       61.97       51.87      2.13 o 
   1   7  16      329.55      272.49     33.60 o 
   2   7  16       53.07       45.67      1.94 o 
   3   7  16        0.13       -0.39      1.16 o 
   4   7  16        2.93        1.16      1.35 o 
   5   7  16        1.84        1.35      1.16 o 
   6   7  16       10.14       10.64      2.13 o 
   7   7  16        3.01        3.48      2.13 o 
   8   7  16        6.14        9.87      2.52 o 
   0   8  16        8.09        7.16      1.35 o 
   1   8  16       34.66       35.02      4.06 o 
   2   8  16       68.74       73.73      2.32 o 
   3   8  16        7.74        7.35      1.35 o 
   4   8  16       30.62       32.70      1.74 o 
   5   8  16        2.46        1.93      1.74 o 
   6   8  16        6.85        6.00      2.13 o 
   7   8  16        1.69        4.64      2.52 o 
   0   9  16        0.92        0.39      1.16 o 
   1   9  16       43.88       41.46      6.48 o 
   2   9  16       70.48       72.57      3.10 o 
   3   9  16       31.38       31.74      2.52 o 
   4   9  16        2.02        0.97      1.93 o 
   5   9  16        3.54        3.48      1.93 o 
   6   9  16        4.92       11.80      2.32 o 
   0  10  16       26.72       25.74      2.52 o 
   1  10  16        6.98        9.01      2.52 o 
   2  10  16       10.86       11.03      2.13 o 
   4  10  16       10.41        9.29      2.32 o 
   5  10  16        1.37        1.35      2.13 o 
   0  11  16        9.04        7.93      2.13 o 
   1  11  16        4.15        4.06      1.43 o 
   2  11  16        8.63        6.58      2.13 o 
   3  11  16       10.48       10.06      2.52 o 
   4  11  16        7.50        9.09      2.52 o 
   0  12  16       10.14       13.74      2.52 o 
   1   0  17        6.11        7.94      0.68 o 
   2   0  17        6.70        8.51      1.16 o 
   3   0  17       21.58       24.96      1.35 o 
   4   0  17        8.57       12.00      1.35 o 
   5   0  17       14.14        9.29      1.35 o 
   6   0  17       29.26       31.74      1.74 o 
   7   0  17       93.22       87.29      2.90 o 
   8   0  17       64.88       52.25      2.90 o 
   9   0  17        0.33       -1.93      1.93 o 
  10   0  17        0.50        1.93      2.13 o 
   0   1  17        0.13        0.19      0.55 o 
   1   1  17       47.63       37.50      0.80 o 
   2   1  17       55.05       52.16      2.32 o 
   3   1  17       70.82       79.56      3.00 o 
   4   1  17      140.25      116.18      4.36 o 
   5   1  17       47.48       48.21      1.37 o 
   6   1  17       17.79       16.27      2.23 o 
   7   1  17       25.02       23.69      1.16 o 
   8   1  17        6.63       10.20      1.74 o 
   9   1  17        4.50        3.77      1.43 o 
  10   1  17        1.49        3.61      1.57 o 
   0   2  17       19.29       17.61      1.16 o 
   1   2  17      203.57      242.63     10.07 o 
   2   2  17       21.11       20.32      1.35 o 
   3   2  17      238.98      243.22     11.04 o 
   4   2  17       65.52       65.61      2.13 o 
   5   2  17      284.57      290.67      9.10 o 
   6   2  17      128.78      109.94      3.48 o 
   7   2  17       23.71       24.96      1.74 o 
   8   2  17        3.46        2.71      1.93 o 
   9   2  17        0.70        2.13      2.13 o 
  10   2  17       11.10        7.93      2.52 o 
   0   3  17      750.78      793.70     18.24 o 
   1   3  17       24.23       24.46      6.68 o 
   2   3  17      110.29      112.66      3.68 o 
   3   3  17      115.50      119.62      4.26 o 
   4   3  17       12.96       10.64      1.35 o 
   5   3  17      666.62      645.72     12.21 o 
   6   3  17      103.78      100.26      2.90 o 
   7   3  17       32.54       25.54      1.74 o 
   8   3  17        2.31        1.16      2.13 o 
   9   3  17       82.14      104.12      4.06 o 
   0   4  17       20.82       25.93      1.35 o 
   1   4  17       31.44       30.00      6.97 o 
   2   4  17      477.45      505.01     13.37 o 
   3   4  17      130.09      146.92      4.65 o 
   4   4  17       47.02       51.48      1.94 o 
   5   4  17       75.54       80.32      2.52 o 
   6   4  17       30.69       30.38      1.74 o 
   7   4  17        2.53        3.68      1.35 o 
   8   4  17        7.11        9.09      2.32 o 
   9   4  17        1.39        3.68      2.32 o 
   0   5  17       12.68        9.29      1.16 o 
   1   5  17      228.60      192.66     32.72 o 
   2   5  17       55.11       51.67      1.94 o 
   3   5  17      424.90      437.83     10.66 o 
   4   5  17       44.18       52.64      2.13 o 
   5   5  17       46.96       54.19      2.13 o 
   6   5  17       10.20        7.35      1.35 o 
   7   5  17       42.66       43.73      2.71 o 
   8   5  17        2.51        4.64      2.32 o 
   9   5  17        0.04        0.39      2.13 o 
   0   6  17       94.85      114.97      3.87 o 
   1   6  17      306.27      313.39     37.96 o 
   2   6  17      607.33      599.30     11.44 o 
   3   6  17       57.15       64.06      2.32 o 
   4   6  17       59.86       58.83      2.13 o 
   5   6  17       14.90       19.74      1.55 o 
   6   6  17       18.94       18.19      2.32 o 
   7   6  17       21.15       23.80      2.52 o 
   8   6  17       10.84       10.26      2.52 o 
   0   7  17       10.90        7.93      1.35 o 
   1   7  17       20.46       24.86      4.64 o 
   2   7  17      326.32      329.80      7.55 o 
   3   7  17       60.92       66.96      2.32 o 
   4   7  17       11.28        7.35      1.35 o 
   5   7  17       43.59       42.96      2.71 o 
   6   7  17       12.03       14.32      2.32 o 
   7   7  17        2.63       -2.13      2.13 o 
   8   7  17        5.71        5.42      2.52 o 
   0   8  17        5.28        4.84      1.35 o 
   1   8  17        8.61        6.35      0.88 o 
   2   8  17       12.17       13.35      1.55 o 
   3   8  17       49.05       50.70      1.94 o 
   4   8  17       27.42       28.45      2.52 o 
   5   8  17       13.43       15.87      2.13 o 
   6   8  17       19.76       20.90      2.52 o 
   7   8  17       14.33       18.96      2.71 o 
   0   9  17       19.16       19.16      1.35 o 
   1   9  17        1.17        0.63      1.16 o 
   2   9  17       23.34       26.32      2.32 o 
   3   9  17       10.48       10.84      1.93 o 
   4   9  17       12.18       12.38      2.13 o 
   5   9  17       13.19       15.29      2.52 o 
   6   9  17        2.94        3.29      2.32 o 
   0  10  17        3.92        6.58      1.93 o 
   1  10  17       34.72       35.46      4.26 o 
   2  10  17       14.43       20.51      2.32 o 
   3  10  17        1.89        3.68      1.93 o 
   4  10  17        3.74        2.71      2.13 o 
   5  10  17        1.96        1.74      2.13 o 
   0  11  17       12.41        7.16      2.32 o 
   1  11  17       12.65       13.89      1.64 o 
   2  11  17        8.73        6.97      2.52 o 
   3  11  17        2.36        4.64      2.32 o 
   0   0  18      546.91      503.53     15.71 o 
   1   0  18      373.83      389.57      9.59 o 
   2   0  18      356.22      412.66     13.76 o 
   3   0  18       30.48       25.16      1.55 o 
   4   0  18      168.12      172.88      5.42 o 
   5   0  18       51.82       46.64      1.94 o 
   6   0  18       16.01       16.25      1.55 o 
   7   0  18        0.01       -0.77      1.35 o 
   8   0  18       13.30       10.06      2.32 o 
   9   0  18        5.49        5.03      2.13 o 
   0   1  18      106.00      106.70      3.01 o 
   1   1  18      291.84      284.54      6.00 o 
   2   1  18       31.88       36.58      1.09 o 
   3   1  18      287.49      304.53     23.92 o 
   4   1  18       97.55       94.26      2.39 o 
   5   1  18       33.69       30.79      1.23 o 
   6   1  18       58.20       59.01      2.23 o 
   7   1  18        2.73        2.83      1.35 o 
   8   1  18        0.09       -1.84      4.35 o 
   9   1  18        3.34        1.93      2.13 o 
  10   1  18       14.02       11.56      1.84 o 
   0   2  18        0.34       -0.58      0.77 o 
   1   2  18       28.18       23.14      0.96 o 
   2   2  18      161.13      176.56      6.00 o 
   3   2  18      160.36      183.33      5.81 o 
   4   2  18      612.74      581.74     13.76 o 
   5   2  18      640.94      668.55     12.41 o 
   6   2  18      128.79      127.94      5.03 o 
   7   2  18        0.63        3.10      1.35 o 
   8   2  18        2.77        1.74      2.13 o 
   9   2  18       20.63       20.70      2.71 o 
   0   3  18       86.33       91.74      3.29 o 
   1   3  18       44.35       27.61      9.77 o 
   2   3  18      176.86      155.66      4.84 o 
   3   3  18      145.34      149.25      4.07 o 
   4   3  18      392.87      388.01     10.46 o 
   5   3  18      231.44      274.93      7.94 o 
   6   3  18        2.82        7.35      1.55 o 
   7   3  18        6.04        5.80      1.35 o 
   8   3  18       15.11       11.42      2.32 o 
   9   3  18        1.54        3.48      2.32 o 
   0   4  18        2.80        4.45      1.16 o 
   1   4  18      438.11      365.50     77.99 o 
   2   4  18       12.95       11.80      1.35 o 
   3   4  18      228.98      248.23      9.49 o 
   4   4  18      176.19      173.07      6.78 o 
   5   4  18       10.30       10.64      1.55 o 
   6   4  18       40.66       31.93      1.74 o 
   7   4  18       12.49       12.00      2.13 o 
   8   4  18        8.31       14.90      2.32 o 
   9   4  18        2.73        6.00      2.32 o 
   0   5  18       12.93       13.74      1.35 o 
   1   5  18       12.49       14.02      2.61 o 
   2   5  18      222.47      234.67      8.33 o 
   3   5  18       62.93       67.35      2.32 o 
   4   5  18       44.07       43.35      2.13 o 
   5   5  18       99.04       94.64      2.52 o 
   6   5  18        0.22       -0.97      1.16 o 
   7   5  18       44.58       42.77      2.90 o 
   8   5  18       48.60       64.05      3.48 o 
   9   5  18        3.77        5.22      2.52 o 
   0   6  18       83.05       86.32      2.71 o 
   1   6  18       62.09       54.61      6.00 o 
   2   6  18       61.57       59.03      2.13 o 
   3   6  18       67.15       81.86      2.52 o 
   4   6  18      152.69      158.92      5.23 o 
   5   6  18       44.19       44.70      1.94 o 
   6   6  18       83.55       88.44      3.29 o 
   7   6  18        2.76        5.80      2.13 o 
   8   6  18        3.20        5.22      2.32 o 
   0   7  18       65.33       60.77      2.32 o 
   1   7  18       92.43       69.85      8.90 o 
   2   7  18      150.83      176.15      5.61 o 
   3   7  18       51.02       43.35      1.94 o 
   4   7  18        0.95       -0.97      1.35 o 
   5   7  18        6.08        7.35      1.93 o 
   6   7  18        4.94        7.74      2.13 o 
   7   7  18        1.64        3.10      2.13 o 
   8   7  18        8.40       14.32      2.90 o 
   0   8  18        4.47        7.55      1.35 o 
   1   8  18       27.01       29.91      2.52 o 
   2   8  18       71.82       73.15      2.13 o 
   3   8  18        8.19        9.48      1.35 o 
   4   8  18        3.43        4.84      1.74 o 
   5   8  18       10.81       13.54      2.32 o 
   6   8  18        0.09        2.71      2.13 o 
   7   8  18        1.59        2.32      2.32 o 
   0   9  18        6.94       11.42      1.93 o 
   1   9  18        4.77        4.39      1.16 o 
   2   9  18       46.64       46.44      2.71 o 
   3   9  18        3.74        4.64      1.74 o 
   4   9  18        4.33        2.32      1.93 o 
   5   9  18        0.73        2.13      1.93 o 
   6   9  18        9.94        9.09      2.52 o 
   0  10  18       30.04       33.28      2.71 o 
   1  10  18       16.90       20.36      3.58 o 
   2  10  18        0.31       -0.97      1.93 o 
   3  10  18        6.16        6.00      2.13 o 
   4  10  18        0.20       -1.93      1.93 o 
   5  10  18        4.90        3.10      2.13 o 
   0  11  18        2.27        2.52      2.13 o 
   1  11  18        0.86       -0.77      1.37 o 
   2  11  18       37.39       35.80      3.10 o 
   3  11  18        4.69        2.32      2.90 o 
   1   0  19       35.89       40.69      1.49 o 
   2   0  19      107.68      114.01      4.06 o 
   3   0  19       16.42        8.51      1.16 o 
   4   0  19      129.82      117.30      3.87 o 
   5   0  19       63.22       66.38      2.32 o 
   6   0  19      143.49      134.14      5.23 o 
   7   0  19        6.47        3.10      1.35 o 
   8   0  19       37.15       44.70      2.90 o 
   9   0  19        4.39        4.26      2.32 o 
   0   1  19        0.34        0.06      0.60 o 
   1   1  19        9.23        8.20      0.59 o 
   2   1  19       67.61       78.47      1.90 o 
   3   1  19      201.13      187.81      7.74 o 
   4   1  19      137.79      138.70      3.15 o 
   5   1  19       63.53       61.84      1.51 o 
   6   1  19        6.82        6.69      0.96 o 
   7   1  19        1.50        1.45      0.96 o 
   8   1  19       19.62       27.59      1.78 o 
   9   1  19       19.90       24.58      1.92 o 
   0   2  19       53.84       53.80      1.74 o 
   1   2  19      106.59      131.78      3.63 o 
   2   2  19       36.28       27.48      1.55 o 
   3   2  19       32.37       30.38      1.74 o 
   4   2  19      488.37      451.48     11.24 o 
   5   2  19      339.96      349.00      8.91 o 
   6   2  19       27.05       31.35      1.74 o 
   7   2  19        9.56       12.77      1.35 o 
   8   2  19        1.18        6.77      1.93 o 
   9   2  19        2.43        6.39      2.32 o 
   0   3  19      147.14      121.38      4.45 o 
   1   3  19      482.32      383.27    135.75 o 
   2   3  19      357.64      389.55     11.43 o 
   3   3  19       50.94       53.03      2.13 o 
   4   3  19      359.50      381.76      9.68 o 
   5   3  19      165.41      178.09      6.19 o 
   6   3  19       70.17       67.93      2.32 o 
   7   3  19       25.65       23.03      2.32 o 
   8   3  19        9.24        7.74      2.32 o 
   9   3  19       15.54       19.16      2.71 o 
   0   4  19       27.73       29.41      1.55 o 
   1   4  19      129.98      123.56     28.94 o 
   2   4  19       16.64       19.54      1.55 o 
   3   4  19        7.05       13.93      1.55 o 
   4   4  19      119.79      117.49      3.68 o 
   5   4  19       82.95       78.77      2.32 o 
   6   4  19       25.84       33.09      1.74 o 
   7   4  19        9.11       12.00      1.93 o 
   8   4  19        8.86        5.80      2.32 o 
   9   4  19        2.95       -0.39      2.52 o 
   0   5  19       15.01       11.61      1.35 o 
   1   5  19      160.24      112.31     27.39 o 
   2   5  19       48.16       39.87      1.94 o 
   3   5  19       54.04       56.51      2.13 o 
   4   5  19      101.61       92.90      2.52 o 
   5   5  19       21.92       15.67      1.55 o 
   6   5  19       25.04       25.54      2.32 o 
   7   5  19       19.05       25.93      2.71 o 
   8   5  19        2.41        3.48      2.32 o 
   0   6  19        2.31        0.97      1.35 o 
   1   6  19        5.80        5.22      1.35 o 
   2   6  19      183.53      212.17      6.58 o 
   3   6  19       47.43       51.28      2.13 o 
   4   6  19       39.84       38.51      1.94 o 
   5   6  19        4.73        6.39      1.35 o 
   6   6  19        9.63       11.03      2.13 o 
   8   6  19        3.82        3.68      2.32 o 
   0   7  19       63.64       59.41      2.13 o 
   1   7  19       42.43       31.14      5.81 o 
   2   7  19      113.12      117.87      4.45 o 
   3   7  19       20.37       26.32      1.74 o 
   4   7  19       28.38       37.15      1.74 o 
   5   7  19       43.62       38.51      2.71 o 
   6   7  19       14.39       15.29      2.32 o 
   7   7  19       53.63       65.41      3.48 o 
   0   8  19       14.34       10.06      1.35 o 
   1   8  19       16.97       16.07      3.10 o 
   2   8  19       28.41       27.48      1.55 o 
   3   8  19       23.78       26.70      2.32 o 
   4   8  19        4.77        6.00      1.74 o 
   5   8  19        9.82        7.74      2.13 o 
   6   8  19        1.04        3.29      2.13 o 
   7   8  19       10.37       13.93      2.90 o 
   0   9  19        2.14        2.32      1.74 o 
   1   9  19       11.58       10.92      1.29 o 
   2   9  19        4.47        7.93      1.93 o 
   3   9  19        2.63        4.84      1.93 o 
   4   9  19       26.74       26.32      2.52 o 
   5   9  19        1.75        2.13      1.93 o 
   6   9  19        0.24        0.19      2.32 o 
   0  10  19        6.15        8.51      2.13 o 
   1  10  19        5.80        5.75      1.64 o 
   2  10  19        7.42        8.90      2.13 o 
   3  10  19       10.38       11.03      2.32 o 
   4  10  19        1.93        0.39      2.13 o 
   0  11  19       12.17       11.80      2.52 o 
   1  11  19        4.93        4.51      2.81 o 
   0   0  20      106.91      103.56      3.87 o 
   1   0  20      167.51      180.97      5.71 o 
   2   0  20        2.61        3.48      1.16 o 
   3   0  20      103.97      111.30      3.68 o 
   4   0  20      126.88      109.75      3.68 o 
   5   0  20       80.30       86.32      2.90 o 
   6   0  20       29.36       36.57      1.94 o 
   7   0  20        4.60        3.29      1.16 o 
   8   0  20        0.14        0.97      2.13 o 
   9   0  20        0.16        1.35      2.13 o 
   0   1  20      120.05      124.52      3.00 o 
   1   1  20       44.14       44.94      0.89 o 
   2   1  20      178.41      172.56      3.83 o 
   3   1  20      195.63      198.99      5.13 o 
   4   1  20       15.93       14.84      1.02 o 
   5   1  20      185.74      187.60      4.58 o 
   6   1  20       53.08       50.23      2.32 o 
   7   1  20        2.44        4.43      0.88 o 
   8   1  20        0.54       -0.39      1.37 o 
   9   1  20        0.14        0.58      2.03 o 
   0   2  20      134.53      125.44      4.26 o 
   1   2  20       57.46       51.68      1.23 o 
   2   2  20      393.68      382.82     11.62 o 
   3   2  20      169.52      181.98      8.13 o 
   4   2  20      128.19      129.30      4.26 o 
   5   2  20       77.40       84.77      2.32 o 
   6   2  20      135.42      138.98      4.84 o 
   7   2  20       32.33       30.96      2.52 o 
   8   2  20        7.83       11.03      2.32 o 
   9   2  20        6.59        2.71      2.52 o 
   0   3  20       10.04        9.87      1.16 o 
   2   3  20      332.70      331.21     10.46 o 
   3   3  20       49.83       54.77      2.13 o 
   4   3  20       78.65       74.12      2.32 o 
   5   3  20       59.87       50.90      2.13 o 
   6   3  20       30.42       29.99      1.74 o 
   7   3  20        5.28        2.52      1.93 o 
   8   3  20        0.98        4.45      2.13 o 
   9   3  20        2.60        4.64      2.52 o 
   0   4  20        5.93        8.51      1.16 o 
   1   4  20      131.26      110.41     22.65 o 
   2   4  20      576.73      555.86     12.02 o 
   3   4  20       63.24       75.28      2.52 o 
   4   4  20      237.84      244.34      6.97 o 
   5   4  20      226.91      228.26      6.00 o 
   6   4  20       21.21       18.38      1.55 o 
   7   4  20        5.75        7.55      2.13 o 
   8   4  20        4.84        1.74      2.13 o 
   0   5  20        1.04        2.32      1.16 o 
   1   5  20       44.18       36.08      9.00 o 
   2   5  20      180.98      181.20      6.97 o 
   3   5  20      258.49      228.09      6.97 o 
   4   5  20       52.26       59.80      2.13 o 
   5   5  20       43.26       50.31      1.94 o 
   6   5  20       11.78       11.03      2.13 o 
   7   5  20       35.57       33.28      2.71 o 
   8   5  20        4.49        6.39      2.32 o 
   0   6  20      157.55      170.73      6.00 o 
   1   6  20       74.41       68.49      7.93 o 
   2   6  20       97.12       98.51      2.90 o 
   3   6  20        1.84        5.03      1.35 o 
   4   6  20       54.02       56.12      2.13 o 
   5   6  20        6.05        9.29      1.93 o 
   6   6  20       21.38       18.77      2.32 o 
   7   6  20       14.74       16.45      2.52 o 
   8   6  20        6.84        8.13      2.52 o 
   0   7  20      167.79      170.54      5.23 o 
   1   7  20       55.80       44.03      8.13 o 
   2   7  20       42.45       39.86      1.94 o 
   3   7  20       22.17       13.35      1.55 o 
   4   7  20       40.14       45.67      2.71 o 
   5   7  20       15.87       14.51      2.32 o 
   6   7  20        9.15        8.71      2.32 o 
   7   7  20        2.84       -0.19      2.32 o 
   0   8  20        0.54        0.39      1.16 o 
   1   8  20        0.49        0.14      0.74 o 
   2   8  20       16.39       19.93      2.13 o 
   3   8  20        0.89        2.52      1.74 o 
   4   8  20        3.53        6.77      1.93 o 
   5   8  20        3.30        2.52      2.13 o 
   6   8  20       23.84       34.83      3.10 o 
   0   9  20       25.68       20.90      2.32 o 
   1   9  20        7.78        8.45      3.19 o 
   2   9  20       15.60       10.26      2.13 o 
   3   9  20        5.83        4.26      2.13 o 
   4   9  20        0.87       -1.93      1.93 o 
   5   9  20        5.38        3.29      2.32 o 
   0  10  20       11.61       17.61      2.32 o 
   1  10  20        1.49        0.52      1.35 o 
   2  10  20       12.47       17.61      2.32 o 
   3  10  20        6.57        9.48      2.32 o 
   4  10  20        0.56        3.68      2.32 o 
   0  11  20        0.63       -0.39      2.13 o 
   1  11  20        0.01       -0.06      1.43 o 
   2  11  20        4.28        4.64      2.32 o 
   1   0  21        6.43        8.67      2.81 o 
   2   0  21       55.07       64.44      2.32 o 
   3   0  21       20.06       21.48      1.74 o 
   4   0  21       96.66       88.26      3.10 o 
   5   0  21       10.57        9.68      1.55 o 
   6   0  21        7.65        4.84      1.35 o 
   7   0  21       16.03       18.00      2.13 o 
   8   0  21       20.79       18.38      2.52 o 
   9   0  21       11.84       17.22      2.71 o 
   0   1  21       92.97       90.95      2.45 o 
   1   1  21      185.54      199.59      4.50 o 
   2   1  21       11.43       10.88      0.88 o 
   3   1  21      310.93      290.93      7.36 o 
   4   1  21        6.60        7.60      1.35 o 
   5   1  21       49.30       52.83      1.51 o 
   6   1  21       59.54       55.19      1.51 o 
   7   1  21        6.90        8.67      1.45 o 
   8   1  21        5.65        4.71      2.71 o 
   9   1  21       11.34       11.88      1.93 o 
   0   2  21      197.58      222.46      9.68 o 
   1   2  21      129.12      128.37      3.01 o 
   2   2  21       50.62       50.90      1.94 o 
   3   2  21      133.67      162.41      4.65 o 
   4   2  21       33.05       26.51      1.74 o 
   5   2  21       25.34       32.12      1.74 o 
   6   2  21       42.52       39.86      1.94 o 
   7   2  21       14.83       16.45      2.32 o 
   8   2  21        0.20        0.39      1.93 o 
   9   2  21       19.12       22.06      2.90 o 
   0   3  21       79.11       79.55      3.10 o 
   1   3  21       18.72       15.07      1.02 o 
   2   3  21      231.85      227.12      8.13 o 
   3   3  21       85.54       83.03      2.52 o 
   4   3  21        9.66        9.87      1.55 o 
   5   3  21       53.71       58.64      2.13 o 
   6   3  21       49.32       50.31      1.94 o 
   7   3  21       13.18       14.32      2.32 o 
   8   3  21        4.07        4.26      2.32 o 
   9   3  21       19.26       20.32      3.10 o 
   0   4  21        0.87        0.39      1.16 o 
   1   4  21       61.11       46.33     10.35 o 
   2   4  21      103.47      109.36      3.29 o 
   3   4  21      115.75      111.68      3.29 o 
   4   4  21       36.58       43.15      1.94 o 
   5   4  21       29.53       28.45      1.74 o 
   6   4  21      116.25      130.64      3.87 o 
   7   4  21        9.85       14.32      2.13 o 
   8   4  21        9.35       12.19      2.52 o 
   0   5  21        0.40        0.00      1.16 o 
   1   5  21        1.28        1.55      0.64 o 
   2   5  21      344.13      343.57      8.33 o 
   3   5  21      341.93      353.25      7.94 o 
   4   5  21       11.88        8.90      1.55 o 
   5   5  21       34.41       40.44      1.94 o 
   6   5  21       12.74       15.67      2.32 o 
   7   5  21        3.08        5.61      2.13 o 
   8   5  21        9.62       10.06      2.52 o 
   0   6  21       19.59       15.09      1.55 o 
   1   6  21       23.84       20.68      3.19 o 
   2   6  21      163.93      161.83      5.23 o 
   3   6  21       46.09       43.54      1.94 o 
   4   6  21       27.64       29.80      1.74 o 
   5   6  21       22.65       23.03      2.13 o 
   6   6  21        1.00        4.26      1.93 o 
   7   6  21        2.85        3.29      2.32 o 
   8   6  21       11.76       19.35      2.90 o 
   0   7  21        4.12        3.29      1.35 o 
   1   7  21       22.28       17.07      3.77 o 
   2   7  21       61.89       57.28      2.13 o 
   3   7  21        6.80        3.48      1.16 o 
   4   7  21        0.56       -1.93      1.93 o 
   5   7  21       14.22       12.19      2.32 o 
   6   7  21       14.48       17.42      2.71 o 
   7   7  21        7.72        7.35      2.52 o 
   0   8  21       69.85       72.57      3.10 o 
   1   8  21        1.99        1.90      1.02 o 
   2   8  21       11.62       14.90      2.13 o 
   3   8  21       21.30       20.12      2.32 o 
   4   8  21       10.69       11.03      2.13 o 
   5   8  21       26.11       26.70      2.52 o 
   6   8  21       10.11        9.87      2.52 o 
   0   9  21        2.75        2.32      1.93 o 
   1   9  21        6.17        5.08      1.84 o 
   2   9  21       22.82       28.83      2.52 o 
   3   9  21        0.76       -1.16      1.93 o 
   5   9  21        0.95        1.35      2.13 o 
   0  10  21       23.61       32.12      2.71 o 
   1  10  21        8.26        8.78      1.43 o 
   2  10  21        2.53        6.77      2.13 o 
   3  10  21        6.99        6.00      2.32 o 
   4  10  21        0.19        2.13      2.13 o 
   0  11  21       34.73       34.06      3.10 o 
   0   0  22      332.30      322.31     10.85 o 
   1   0  22       21.11       23.34      1.02 o 
   2   0  22       13.27       16.64      1.35 o 
   3   0  22      582.56      628.55     12.60 o 
   4   0  22        4.10        5.42      1.35 o 
   5   0  22      111.71       93.68      2.90 o 
   6   0  22       33.67       30.57      1.74 o 
   7   0  22        0.02       -1.35      1.93 o 
   8   0  22       17.48       22.45      2.52 o 
   9   0  22        0.52        0.97      2.32 o 
   0   1  22        7.61        7.94      2.23 o 
   1   1  22       27.74       32.38      0.87 o 
   2   1  22       19.62       15.99      0.96 o 
   3   1  22      226.24      201.45      5.41 o 
   4   1  22        1.50        0.77      0.96 o 
   5   1  22      199.90      199.02      4.24 o 
   6   1  22       13.13       12.34      1.35 o 
   7   1  22       23.16       30.05      1.78 o 
   8   1  22       13.35       14.43      1.71 o 
   9   1  22       24.26       28.83      5.61 o 
   0   2  22        0.14       -0.97      0.97 o 
   1   2  22       20.70       17.73      1.02 o 
   2   2  22      279.19      285.25      8.91 o 
   3   2  22       48.75       48.19      2.13 o 
   4   2  22      104.12      105.48      3.10 o 
   5   2  22       97.59       96.96      2.90 o 
   6   2  22       33.76       34.44      1.74 o 
   7   2  22       15.77       24.19      2.52 o 
   8   2  22        0.65        0.97      2.13 o 
   9   2  22        6.99        8.13      2.71 o 
   0   3  22       42.63       38.90      1.74 o 
   1   3  22      114.33      105.77      3.10 o 
   2   3  22       27.95       24.38      1.74 o 
   3   3  22      732.11      764.66     12.41 o 
   4   3  22       81.55       85.74      2.52 o 
   5   3  22        9.97        8.90      1.35 o 
   6   3  22        9.28       10.64      2.13 o 
   7   3  22        3.70        2.71      2.13 o 
   8   3  22       16.61       14.13      2.71 o 
   0   4  22      242.83      245.71      7.75 o 
   1   4  22      144.68      130.85     31.46 o 
   2   4  22       40.52       44.51      1.94 o 
   3   4  22       61.66       51.87      2.13 o 
   4   4  22       43.90       48.96      1.94 o 
   5   4  22       14.45       11.03      1.35 o 
   6   4  22        9.54       10.26      1.93 o 
   7   4  22        0.26        3.68      1.93 o 
   8   4  22        7.11        8.51      2.52 o 
   0   5  22      179.22      176.36      6.19 o 
   1   5  22       35.78       20.22      5.32 o 
   2   5  22      198.89      189.72      6.00 o 
   3   5  22       65.41       71.80      2.32 o 
   4   5  22       33.52       32.70      1.74 o 
   5   5  22       14.49       19.35      2.32 o 
   6   5  22        7.29        8.71      2.13 o 
   7   5  22        6.11        7.35      2.13 o 
   8   5  22        5.37        9.09      2.52 o 
   0   6  22        0.43        0.97      1.16 o 
   1   6  22       45.32       33.54      3.58 o 
   2   6  22       21.41       23.80      1.55 o 
   3   6  22       64.51       55.93      2.13 o 
   4   6  22       39.19       45.09      2.71 o 
   5   6  22       11.74       15.67      2.13 o 
   6   6  22       13.17       12.58      2.32 o 
   7   6  22        3.49        3.48      2.32 o 
   0   7  22       35.23       29.41      1.74 o 
   1   7  22        1.39        0.99      0.74 o 
   2   7  22       43.05       46.64      1.94 o 
   3   7  22        8.66       12.00      1.93 o 
   4   7  22       31.64       32.70      2.52 o 
   5   7  22        8.48       12.38      2.32 o 
   6   7  22        7.48        9.09      2.32 o 
   7   7  22        1.94        1.74      2.32 o 
   0   8  22        4.68        1.35      1.74 o 
   1   8  22        2.94        1.15      1.07 o 
   2   8  22        1.81        2.71      1.74 o 
   3   8  22       10.99       10.06      2.32 o 
   4   8  22        5.02        3.87      1.93 o 
   5   8  22       18.24       17.22      2.52 o 
   6   8  22        1.53        0.97      2.32 o 
   1   9  22       11.45       13.88      4.06 o 
   2   9  22       11.36        9.68      2.13 o 
   3   9  22        2.99        0.58      1.93 o 
   4   9  22        6.49        5.61      2.32 o 
   5   9  22        4.35        7.35      2.32 o 
   0  10  22        2.54        4.64      2.13 o 
   1  10  22        1.20        0.49      1.29 o 
   2  10  22        0.40       -2.13      2.13 o 
   3  10  22        7.93        6.97      2.32 o 
   1   0  23       43.11       33.37      1.16 o 
   2   0  23       78.10       80.51      2.90 o 
   3   0  23       14.89       17.22      1.74 o 
   4   0  23      312.71      298.03      7.55 o 
   5   0  23        0.00        2.13      1.35 o 
   6   0  23        7.01        1.16      1.35 o 
   7   0  23        2.91        4.45      1.93 o 
   8   0  23       26.97       26.70      2.90 o 
   9   0  23        1.77        0.58      2.32 o 
   0   1  23      164.25      155.99      5.81 o 
   1   1  23       32.98       36.05      0.87 o 
   2   1  23       61.68       65.41      1.71 o 
   3   1  23       98.05       96.29      2.05 o 
   4   1  23      148.19      142.82      4.04 o 
   5   1  23       90.71       89.83      3.39 o 
   6   1  23       27.19       22.10      1.09 o 
   7   1  23       15.81       18.20      1.71 o 
   8   1  23        4.67        6.73      2.23 o 
   9   1  23       20.89       22.68      5.13 o 
   0   2  23       61.65       62.12      2.13 o 
   1   2  23      192.14      188.55      8.13 o 
   2   2  23       84.75       80.32      2.90 o 
   3   2  23       82.29       80.51      2.71 o 
   4   2  23      407.08      389.33      8.14 o 
   5   2  23       23.50       30.96      1.74 o 
   6   2  23        7.00        8.51      1.93 o 
   7   2  23        2.11        1.55      2.13 o 
   8   2  23       11.29        9.67      2.32 o 
   0   3  23       43.63       42.57      1.74 o 
   1   3  23       79.12       75.47      1.84 o 
   2   3  23      174.15      159.13      6.39 o 
   3   3  23      105.29      103.74      2.90 o 
   4   3  23       37.12       28.64      1.74 o 
   5   3  23        1.16        3.68      1.35 o 
   6   3  23       28.35       29.03      2.52 o 
   7   3  23       39.75       47.02      3.10 o 
   8   3  23       12.61       15.67      2.71 o 
   0   4  23      138.60      131.63      3.87 o 
   1   4  23       86.18       72.75     14.03 o 
   2   4  23       15.54       21.09      1.55 o 
   3   4  23       95.22       80.90      2.32 o 
   4   4  23        6.71        9.09      1.35 o 
   5   4  23       23.32       29.41      1.55 o 
   6   4  23        5.09        5.80      1.93 o 
   7   4  23        9.03       15.48      2.52 o 
   8   4  23        9.82       10.45      2.71 o 
   0   5  23        2.16        0.39      1.16 o 
   1   5  23       10.74        8.68      3.77 o 
   2   5  23       24.08       19.93      1.74 o 
   3   5  23       32.87       31.16      1.74 o 
   4   5  23        0.88        1.16      1.16 o 
   5   5  23        1.22        2.90      1.93 o 
   6   5  23       37.28       41.41      2.90 o 
   7   5  23        4.38        5.22      2.32 o 
   8   5  23        5.19        4.84      2.71 o 
   0   6  23       78.25       73.93      2.32 o 
   1   6  23       21.91       16.97      2.81 o 
   2   6  23       25.86       27.67      1.74 o 
   3   6  23       10.04        8.71      1.35 o 
   4   6  23        0.88        3.68      1.93 o 
   5   6  23        9.69       13.35      2.13 o 
   6   6  23        6.16       30.96      2.52 o 
   7   6  23       23.06       28.06      2.90 o 
   0   7  23       14.34       10.45      1.35 o 
   1   7  23        1.47        1.10      1.16 o 
   2   7  23        4.93        4.84      1.93 o 
   3   7  23        8.82        5.42      1.93 o 
   5   7  23       11.16        6.19      2.32 o 
   6   7  23       17.60       14.90      2.71 o 
   0   8  23        9.97       10.45      1.93 o 
   1   8  23        2.80        5.15      1.21 o 
   2   8  23        0.38        1.93      1.74 o 
   3   8  23        7.49        1.35      1.93 o 
   4   8  23        7.72        8.90      2.13 o 
   5   8  23       10.45       12.00      2.32 o 
   0   9  23        0.29        1.74      2.13 o 
   1   9  23       48.60       43.06      5.71 o 
   2   9  23       33.12       33.86      2.71 o 
   3   9  23        0.35        0.39      1.93 o 
   4   9  23        5.24        0.97      2.13 o 
   0  10  23       44.66       56.89      3.29 o 
   1  10  23        1.80        0.29      2.81 o 
   2  10  23        6.55        6.00      2.32 o 
   0   0  24       15.59       12.38      1.35 o 
   1   0  24        0.51        1.55      0.82 o 
   2   0  24        0.00        0.58      1.16 o 
   3   0  24       58.60       67.93      2.52 o 
   4   0  24       40.90       44.32      2.13 o 
   5   0  24        0.30       -0.39      1.16 o 
   6   0  24       15.63       14.32      2.13 o 
   7   0  24       11.83       15.09      2.32 o 
   8   0  24        0.04        0.19      2.32 o 
   0   1  24        1.07        4.40      0.88 o 
   1   1  24       72.12       69.08      1.21 o 
   2   1  24       34.86       37.33      3.19 o 
   3   1  24      171.42      156.94      4.37 o 
   4   1  24      150.60      160.61      3.83 o 
   5   1  24      117.40      122.66      3.87 o 
   6   1  24       12.03       15.71      1.51 o 
   7   1  24       12.06       13.95      1.71 o 
   8   1  24       20.80       19.36      1.92 o 
   0   2  24       26.13       26.70      1.55 o 
   1   2  24       21.01       22.72      1.16 o 
   2   2  24      399.68      385.86      8.91 o 
   3   2  24      144.68      159.69      6.77 o 
   4   2  24       87.79       72.38      2.32 o 
   5   2  24       47.17       48.38      1.94 o 
   6   2  24        5.35        4.64      1.93 o 
   7   2  24        5.39        7.35      2.13 o 
   8   2  24        0.79        0.39      2.13 o 
   0   3  24       54.83       56.90      1.94 o 
   1   3  24      125.43      122.84      2.67 o 
   2   3  24      145.65      139.76      5.61 o 
   3   3  24       57.32       59.02      2.13 o 
   4   3  24       11.90        9.48      1.55 o 
   5   3  24       28.40       29.99      1.74 o 
   6   3  24        6.28        5.22      2.32 o 
   7   3  24        0.35        3.68      2.13 o 
   8   3  24        4.72        7.55      2.52 o 
   0   4  24       38.93       40.25      1.94 o 
   1   4  24       17.18        9.91      2.23 o 
   2   4  24       23.01       18.96      1.55 o 
   3   4  24       50.34       53.80      2.13 o 
   4   4  24       22.02       21.29      1.55 o 
   5   4  24        8.66        4.45      1.93 o 
   6   4  24        1.27        2.32      1.93 o 
   7   4  24        9.21        8.13      2.32 o 
   8   4  24        0.92       -0.77      2.52 o 
   0   5  24       94.88      107.42      3.10 o 
   1   5  24       33.95       24.99      5.90 o 
   2   5  24       16.25       16.06      1.55 o 
   3   5  24       17.07       11.42      1.35 o 
   4   5  24        1.00       -1.55      1.55 o 
   5   5  24       18.94       21.87      2.52 o 
   6   5  24        3.59        7.35      2.13 o 
   7   5  24       16.84       20.12      2.71 o 
   0   6  24       28.28       26.12      1.55 o 
   1   6  24       16.75       13.40      1.64 o 
   2   6  24       10.90        8.90      1.35 o 
   3   6  24        7.13        6.00      1.74 o 
   4   6  24       29.87       35.02      2.71 o 
   5   6  24       12.44       18.58      2.52 o 
   6   6  24        9.38       14.13      2.52 o 
   7   6  24       24.14       25.35      2.90 o 
   0   7  24        2.38        0.19      1.74 o 
   1   7  24       19.88       19.25      3.77 o 
   2   7  24       12.84       14.32      2.13 o 
   3   7  24        7.28        5.80      1.93 o 
   4   7  24        0.46        0.39      1.93 o 
   5   7  24       11.84       15.87      2.52 o 
   6   7  24       10.87        7.16      2.52 o 
   0   8  24        2.40        6.00      1.93 o 
   1   8  24        6.99        8.68      1.29 o 
   2   8  24       24.13       24.58      2.52 o 
   3   8  24        9.31       11.22      2.52 o 
   4   8  24        4.13        6.58      2.13 o 
   5   8  24        2.39        0.77      2.13 o 
   0   9  24        0.88        2.13      1.93 o 
   1   9  24        0.54        0.39      1.84 o 
   2   9  24       31.86       37.54      2.90 o 
   3   9  24        6.20        2.13      2.13 o 
   4   9  24        0.21        0.58      2.13 o 
   0  10  24        5.76        2.90      2.52 o 
   1  10  24       21.42       25.03      1.90 o 
   1   0  25      240.73      233.95      5.27 o 
   2   0  25       62.73       62.12      2.13 o 
   3   0  25       71.39       58.83      2.13 o 
   4   0  25       66.04       70.25      2.32 o 
   5   0  25       18.22       15.09      1.55 o 
   6   0  25        6.35        4.26      1.93 o 
   7   0  25        0.07        0.00      2.13 o 
   8   0  25        7.16       10.64      2.52 o 
   0   1  25      103.31       95.24      2.05 o 
   1   1  25      162.00      158.87      4.05 o 
   2   1  25       40.00       32.92      1.23 o 
   3   1  25      149.89      147.62      4.26 o 
   4   1  25       11.68        9.69      1.35 o 
   5   1  25        1.36        1.45      1.45 o 
   6   1  25       24.00       26.61      1.78 o 
   7   1  25       17.35       19.74      1.78 o 
   8   1  25        8.42        7.94      1.78 o 
   0   2  25       16.85       18.00      1.55 o 
   1   2  25       71.07       65.20      3.19 o 
   2   2  25      205.18      205.41      6.39 o 
   3   2  25       14.45       12.19      1.55 o 
   4   2  25       20.89       17.42      1.55 o 
   5   2  25        6.05        9.48      1.35 o 
   6   2  25        2.98        1.16      1.93 o 
   7   2  25        1.58        2.52      1.93 o 
   8   2  25        8.07        9.67      2.52 o 
   0   3  25       13.15       12.38      1.35 o 
   1   3  25       57.19       56.41      1.51 o 
   2   3  25        4.50        3.87      1.35 o 
   3   3  25        4.47        6.77      1.55 o 
   4   3  25       56.63       59.99      2.13 o 
   5   3  25       16.21       18.19      2.32 o 
   6   3  25       46.96       50.89      2.90 o 
   7   3  25       33.66       30.77      2.90 o 
   8   3  25       12.86       13.16      2.71 o 
   0   4  25       14.85       14.32      1.55 o 
   1   4  25       57.22       46.95     11.90 o 
   2   4  25       73.39       67.93      2.13 o 
   3   4  25       39.67       40.44      1.94 o 
   4   4  25       23.24       21.67      1.55 o 
   5   4  25       12.60       13.93      2.13 o 
   6   4  25        7.88        9.29      2.13 o 
   7   4  25       14.17       10.26      2.52 o 
   0   5  25        0.10        0.58      1.16 o 
   1   5  25        2.10        1.24      0.64 o 
   2   5  25      157.81      152.14      4.45 o 
   3   5  25       18.85       20.90      1.55 o 
   4   5  25       11.35       10.84      1.94 o 
   5   5  25       15.33       18.96      2.32 o 
   7   5  25       10.92       14.32      2.71 o 
   0   6  25        4.01        3.68      1.16 o 
   1   6  25        9.24       11.14      0.79 o 
   2   6  25       20.24       17.61      2.13 o 
   3   6  25       23.14       23.80      2.32 o 
   4   6  25       23.40       21.48      2.32 o 
   5   6  25        6.60        6.00      2.13 o 
   6   6  25        4.11       10.45      2.32 o 
   0   7  25       50.91       42.96      2.71 o 
   1   7  25       11.68       11.43      2.23 o 
   2   7  25       18.87       21.09      2.32 o 
   3   7  25       15.91       14.13      2.32 o 
   4   7  25        6.45        4.64      1.93 o 
   5   7  25        6.33        7.16      2.32 o 
   6   7  25        4.94        5.22      2.52 o 
   0   8  25       28.44       29.22      2.52 o 
   1   8  25        9.70        8.43      3.68 o 
   2   8  25        5.04        6.77      2.13 o 
   3   8  25        2.32        2.52      1.93 o 
   4   8  25       10.56        8.32      2.32 o 
   5   8  25       33.92       38.31      3.10 o 
   0   9  25       10.04        5.22      2.32 o 
   1   9  25       11.91       15.52      1.64 o 
   2   9  25        0.83        2.90      2.13 o 
   3   9  25        0.58       -0.77      1.93 o 
   0   0  26       14.03       14.71      1.55 o 
   1   0  26       74.20       86.17      1.98 o 
   2   0  26        0.01        0.39      1.16 o 
   3   0  26      105.98       92.71      2.71 o 
   4   0  26       49.69       42.38      1.94 o 
   5   0  26       26.76       30.57      2.32 o 
   6   0  26        0.50        2.90      1.74 o 
   7   0  26        0.85        2.13      2.52 o 
   8   0  26        6.27        4.84      2.52 o 
   0   1  26      155.31      158.98      8.23 o 
   1   1  26      204.20      203.31      4.07 o 
   2   1  26       52.19       48.00      1.37 o 
   3   1  26       71.47       76.56      1.64 o 
   4   1  26       26.35       27.31      1.23 o 
   5   1  26        0.93       -0.29      1.23 o 
   6   1  26       17.54       20.36      1.64 o 
   7   1  26        2.97        4.64      1.51 o 
   8   1  26       27.30       32.29      2.32 o 
   0   2  26       40.79       35.41      1.74 o 
   1   2  26       96.95       99.28      2.13 o 
   2   2  26        1.12        0.19      1.35 o 
   3   2  26       30.28       20.32      1.55 o 
   4   2  26       19.00       17.80      1.55 o 
   5   2  26       67.17       68.51      3.10 o 
   6   2  26       14.58       15.87      2.32 o 
   7   2  26        0.30       -1.35      2.13 o 
   8   2  26        1.85        4.64      2.32 o 
   0   3  26       17.25       17.03      1.35 o 
   1   3  26       12.53       10.66      1.55 o 
   2   3  26      129.79      136.26      4.65 o 
   3   3  26       91.18       84.77      2.52 o 
   4   3  26        9.42        6.97      1.35 o 
   5   3  26       23.45       28.64      2.52 o 
   6   3  26        3.69        7.93      2.13 o 
   7   3  26        3.17        6.97      2.32 o 
   0   4  26      138.16      152.33      4.84 o 
   1   4  26       26.99       18.30      3.00 o 
   2   4  26      126.64      120.39      4.06 o 
   3   4  26       41.08       36.38      1.74 o 
   4   4  26        5.39        3.48      1.74 o 
   5   4  26       19.12       20.51      2.32 o 
   6   4  26       14.12       14.13      2.32 o 
   7   4  26        0.50       -1.35      2.32 o 
   0   5  26        1.84        0.58      1.16 o 
   1   5  26       22.73       18.68      4.06 o 
   2   5  26        4.81        4.26      1.16 o 
   3   5  26       48.28       40.64      2.71 o 
   4   5  26        1.41        0.19      1.74 o 
   5   5  26        7.46        7.16      2.32 o 
   6   5  26       12.76       13.16      2.71 o 
   7   5  26        5.74       12.77      2.71 o 
   0   6  26       15.55       19.16      2.13 o 
   1   6  26       15.46       21.75      5.32 o 
   2   6  26       32.64       36.57      2.52 o 
   3   6  26        4.35        7.35      1.93 o 
   4   6  26       17.73       20.12      2.32 o 
   5   6  26       18.11       23.03      2.52 o 
   6   6  26       15.01       18.00      2.71 o 
   0   7  26       34.18       36.57      2.71 o 
   1   7  26        4.66        4.33      1.16 o 
   2   7  26        3.45        3.10      1.93 o 
   3   7  26        4.96        7.35      2.13 o 
   4   7  26       10.78        7.16      2.32 o 
   5   7  26        1.63       -1.55      2.13 o 
   0   8  26       37.28       41.02      2.90 o 
   1   8  26        3.89        3.29      1.93 o 
   2   8  26       16.60       18.38      2.52 o 
   3   8  26        2.28       -0.77      1.93 o 
   4   8  26        2.25        0.00      2.13 o 
   0   9  26        9.73       12.58      2.52 o 
   1   9  26        5.17        3.81      1.43 o 
   2   9  26        9.17        6.97      2.32 o 
   1   0  27       20.17       24.77      1.23 o 
   2   0  27       15.03       17.61      1.55 o 
   3   0  27        4.62        7.55      1.55 o 
   4   0  27      311.21      284.26      5.42 o 
   5   0  27        4.00        3.48      1.93 o 
   6   0  27       75.88       77.60      3.48 o 
   7   0  27       46.95       49.15      3.29 o 
   0   1  27       32.12       31.54      1.23 o 
   1   1  27       25.44       26.48      0.87 o 
   2   1  27       26.78       21.83      3.48 o 
   3   1  27        6.04        6.44      1.45 o 
   4   1  27        8.81       11.84      1.26 o 
   5   1  27        6.38        5.19      2.03 o 
   6   1  27       10.41       12.99      3.29 o 
   7   1  27       22.28       24.36      1.98 o 
   0   2  27      178.37      168.42      5.23 o 
   1   2  27       66.11       67.93      1.57 o 
   2   2  27      335.81      308.88      6.39 o 
   3   2  27       15.38       18.00      1.55 o 
   4   2  27       99.26       94.64      3.29 o 
   5   2  27        0.01       -1.74      1.74 o 
   6   2  27       23.53       30.57      2.71 o 
   7   2  27        4.76        1.74      2.13 o 
   0   3  27       23.74       22.45      1.55 o 
   1   3  27       67.31       64.75      1.51 o 
   2   3  27       19.01       14.51      1.55 o 
   3   3  27      123.69      114.97      4.06 o 
   4   3  27       29.50       28.25      2.52 o 
   5   3  27        3.99        2.13      1.93 o 
   6   3  27        7.80        9.87      2.13 o 
   7   3  27        1.62        1.93      2.32 o 
   0   4  27       73.81       73.73      2.32 o 
   1   4  27       61.80       51.89     10.55 o 
   2   4  27       12.98       12.96      1.35 o 
   3   4  27       26.58       25.93      2.32 o 
   4   4  27       18.16       19.93      2.32 o 
   5   4  27        6.08        3.68      2.32 o 
   6   4  27       17.19       23.99      2.52 o 
   7   4  27       12.38       13.74      2.71 o 
   0   5  27       48.98       54.96      1.94 o 
   1   5  27        3.53        4.86      2.42 o 
   2   5  27       49.12       50.51      2.71 o 
   3   5  27       27.71       27.87      2.71 o 
   4   5  27       11.32       12.19      2.32 o 
   5   5  27        5.17        2.52      2.13 o 
   6   5  27       15.03       15.67      2.52 o 
   0   6  27       29.16       32.32      2.52 o 
   1   6  27        2.97        1.95      1.07 o 
   2   6  27        7.89        4.84      1.93 o 
   3   6  27        0.02        2.32      1.74 o 
   4   6  27        5.91        9.48      2.13 o 
   5   6  27       16.05       16.25      2.52 o 
   6   6  27        2.70        4.26      2.32 o 
   0   7  27        0.03       -1.74      1.74 o 
   1   7  27        0.30       -1.07      1.07 o 
   2   7  27        7.65        6.58      2.32 o 
   3   7  27        6.93        8.90      2.32 o 
   4   7  27        7.39        9.09      2.32 o 
   5   7  27        5.87        7.16      2.32 o 
   0   8  27        0.06       -0.58      1.93 o 
   1   8  27        9.99        9.88      1.49 o 
   2   8  27        5.80        8.32      2.13 o 
   3   8  27       13.72       17.80      2.52 o 
   0   9  27       66.02       67.73      3.87 o 
   1   9  27        7.04        8.06      1.57 o 
   0   0  28        2.06        3.87      1.16 o 
   1   0  28      117.38      110.37      3.08 o 
   2   0  28       28.20       25.54      1.55 o 
   3   0  28       47.73       56.70      2.13 o 
   4   0  28        4.14        9.67      2.13 o 
   5   0  28        3.98        6.00      1.93 o 
   6   0  28       15.66       12.96      2.71 o 
   7   0  28        7.55        6.58      2.52 o 
   0   1  28       30.37       27.63      1.26 o 
   1   1  28       14.71       12.63      0.75 o 
   2   1  28      125.03      109.40      2.87 o 
   3   1  28       81.18       73.74      1.57 o 
   4   1  28       31.79       24.51      1.64 o 
   5   1  28        0.01        1.16      1.23 o 
   6   1  28        4.36        3.48      1.51 o 
   7   1  28        0.04        2.99      2.13 o 
   0   2  28        9.56       11.42      1.55 o 
   1   2  28      103.65      104.71      2.87 o 
   2   2  28        6.78        1.74      1.35 o 
   3   2  28        2.75        3.10      1.35 o 
   5   2  28       27.85       31.74      2.52 o 
   6   2  28       16.30       18.96      2.52 o 
   7   2  28        0.60        4.26      2.32 o 
   0   3  28       75.82       69.48      2.13 o 
   1   3  28       38.30       33.96      1.23 o 
   2   3  28      142.45      139.56      4.06 o 
   3   3  28       39.05       33.86      2.71 o 
   4   3  28       16.89       14.13      2.13 o 
   5   3  28       11.03       13.54      2.13 o 
   7   3  28        1.12        2.90      2.32 o 
   0   4  28        4.97        1.93      1.16 o 
   1   4  28       29.82       22.00      3.68 o 
   2   4  28       75.81       83.41      3.29 o 
   3   4  28       14.26       13.16      2.13 o 
   4   4  28        1.25        2.90      1.74 o 
   5   4  28       10.98       10.26      2.13 o 
   6   4  28        3.27        2.13      2.13 o 
   0   5  28        8.54       10.45      2.13 o 
   1   5  28       19.74       12.44      3.00 o 
   2   5  28        1.86        2.32      1.93 o 
   3   5  28        2.46        1.74      2.13 o 
   4   5  28       15.04       14.32      2.32 o 
   5   5  28       24.59       27.28      2.90 o 
   6   5  28       13.47       19.16      2.71 o 
   0   6  28        1.51       -0.77      1.74 o 
   1   6  28        7.00        5.62      2.90 o 
   2   6  28        0.46        0.39      1.74 o 
   3   6  28        4.70        3.87      2.13 o 
   4   6  28       10.18        8.51      2.32 o 
   5   6  28       36.28       46.64      3.29 o 
   0   7  28        8.54        8.13      2.13 o 
   1   7  28       29.89       25.99      5.61 o 
   2   7  28        4.34        4.45      2.13 o 
   3   7  28        5.32        2.13      2.13 o 
   4   7  28        1.71        4.45      2.13 o 
   0   8  28        0.43        4.45      2.13 o 
   1   8  28        6.87        7.32      1.39 o 
   2   8  28       11.93       16.06      2.52 o 
   3   8  28        4.29        3.10      2.32 o 
   1   0  29      149.84      146.18      3.77 o 
   2   0  29       23.64       26.90      1.55 o 
   3   0  29       11.77        9.48      2.13 o 
   4   0  29        9.85       12.19      2.13 o 
   5   0  29        4.38       -0.58      1.93 o 
   6   0  29        2.24        0.39      2.13 o 
   7   0  29       34.65       38.90      3.29 o 
   0   1  29       12.14       11.42      0.96 o 
   1   1  29        1.16        5.18      1.10 o 
   2   1  29      135.27      150.15      5.61 o 
   3   1  29       37.64       37.16      1.92 o 
   4   1  29       27.53       28.70      2.90 o 
   5   1  29        6.08        8.41      2.81 o 
   6   1  29        0.20       -0.88      1.43 o 
   7   1  29        1.10        2.61      1.64 o 
   0   2  29       85.13       78.96      2.32 o 
   1   2  29       30.27       34.49      2.23 o 
   2   2  29        5.78        4.06      1.16 o 
   3   2  29       11.88       13.93      2.13 o 
   4   2  29       39.80       41.41      2.71 o 
   5   2  29        0.17        3.68      2.13 o 
   6   2  29       21.14       22.45      2.71 o 
   7   2  29        3.05       -0.97      2.52 o 
   0   3  29        1.30       -0.39      1.16 o 
   1   3  29        1.96        1.93      0.82 o 
   2   3  29        8.33        8.32      1.93 o 
   3   3  29       60.06       57.09      2.90 o 
   4   3  29        0.77       -0.97      1.74 o 
   5   3  29       12.70       14.13      2.52 o 
   6   3  29        4.44        6.19      2.32 o 
   0   4  29       21.40       24.58      2.32 o 
   1   4  29        8.11        4.16      1.06 o 
   2   4  29        4.75        8.90      1.93 o 
   3   4  29       10.25       12.77      2.13 o 
   4   4  29       44.91       47.02      2.90 o 
   5   4  29        1.98        3.29      2.13 o 
   6   4  29        0.53       -1.35      2.13 o 
   1   5  29        6.04        4.91      2.52 o 
   2   5  29        7.29        4.45      1.93 o 
   3   5  29        2.55        0.00      1.93 o 
   4   5  29        5.33        2.90      2.13 o 
   5   5  29       35.56       38.51      3.10 o 
   0   6  29       11.53        8.90      2.13 o 
   1   6  29        8.39        6.57      2.13 o 
   2   6  29        0.52        0.77      1.93 o 
   3   6  29        1.39        1.74      2.13 o 
   4   6  29        4.65        9.87      2.32 o 
   5   6  29       11.15       13.93      2.71 o 
   0   7  29        1.42        1.35      2.13 o 
   1   7  29        5.08        5.11      1.35 o 
   2   7  29        3.25        2.90      1.93 o 
   3   7  29        3.36        3.10      2.13 o 
   4   7  29        0.67        2.32      2.13 o 
   0   8  29       29.50       32.90      2.90 o 
   1   8  29        0.88        1.03      3.39 o 
   2   8  29       14.14       15.09      2.52 o 
   0   0  30      123.82      120.78      3.68 o 
   1   0  30       30.30       30.78      1.23 o 
   2   0  30        3.04        1.35      1.74 o 
   3   0  30      103.96      109.93      3.68 o 
   4   0  30        7.60        3.68      2.13 o 
   5   0  30        1.97        3.10      1.93 o 
   6   0  30        1.71       -1.55      2.32 o 
   0   1  30       40.59       35.31      1.74 o 
   1   1  30      237.64      247.93      2.49 o 
   2   1  30       72.81       73.83      2.19 o 
   3   1  30       72.08       73.94      2.33 o 
   4   1  30        4.03        3.29      2.13 o 
   5   1  30        5.91        6.12      2.03 o 
   6   1  30        9.53       11.69      1.71 o 
   0   2  30        2.42       -1.74      1.74 o 
   1   2  30       76.36       72.86      2.19 o 
   2   2  30       10.68       10.26      1.94 o 
   3   2  30       28.71       28.64      2.52 o 
   4   2  30        6.80        3.68      1.93 o 
   5   2  30       13.04       15.29      2.32 o 
   6   2  30        3.81        3.48      2.32 o 
   0   3  30       28.78       25.54      2.32 o 
   1   3  30       25.09       22.93      1.64 o 
   2   3  30       16.68       23.41      2.32 o 
   3   3  30        6.93        4.06      2.13 o 
   4   3  30        4.11        2.32      1.93 o 
   5   3  30       15.17       21.29      2.71 o 
   6   3  30       16.14       21.29      2.71 o 
   0   4  30        2.19        2.71      1.74 o 
   1   4  30       11.12       10.81      3.97 o 
   2   4  30        4.54        4.26      1.93 o 
   3   4  30        0.05        2.32      1.93 o 
   4   4  30        2.74        4.26      2.13 o 
   5   4  30       16.57       19.74      2.71 o 
   0   5  30        5.50        5.61      1.93 o 
   1   5  30        0.78       -0.04      0.97 o 
   2   5  30        3.38        6.39      1.93 o 
   3   5  30        4.26        0.58      1.93 o 
   4   5  30        8.50        9.48      2.32 o 
   5   5  30        6.06       10.26      2.71 o 
   0   6  30       17.14       24.57      2.52 o 
   1   6  30        3.08        6.13      1.21 o 
   2   6  30        3.41        1.35      1.93 o 
   3   6  30        6.02        8.51      2.13 o 
   4   6  30        3.53        2.71      2.13 o 
   0   7  30        4.08        6.00      2.32 o 
   1   7  30       12.00        9.67      1.74 o 
   2   7  30       16.44       12.96      2.52 o 
   3   7  30        0.12       -1.93      1.93 o 
   1   0  31        0.00        2.71      1.74 o 
   2   0  31        0.87        0.77      1.74 o 
   3   0  31       14.90       19.35      2.52 o 
   4   0  31        6.26        2.71      2.13 o 
   5   0  31       14.96       20.12      2.52 o 
   6   0  31        5.69        4.45      2.32 o 
   0   1  31      131.18      119.23      2.60 o 
   1   1  31       58.72       60.56      1.55 o 
   2   1  31       11.48       12.06      2.03 o 
   3   1  31        9.54       11.07      2.13 o 
   4   1  31        1.47        4.35      1.37 o 
   5   1  31       11.93       10.10      1.64 o 
   6   1  31        0.32       -0.58      1.51 o 
   0   2  31        3.73        6.00      1.93 o 
   1   2  31        0.32        0.48      1.37 o 
   2   2  31       81.68       77.03      3.29 o 
   3   2  31       33.08       31.35      2.71 o 
   4   2  31        0.03       -0.39      1.74 o 
   5   2  31        0.62       -1.93      1.93 o 
   6   2  31       22.02       28.25      3.10 o 
   0   3  31        2.11        2.71      1.74 o 
   1   3  31       19.54       21.01      1.64 o 
   2   3  31        0.23        0.19      1.74 o 
   3   3  31       20.54       16.25      2.32 o 
   4   3  31        3.98        7.16      1.93 o 
   5   3  31        0.99       -1.35      2.32 o 
   0   4  31       13.91       14.13      2.13 o 
   1   4  31        8.03        4.43      1.11 o 
   2   4  31       19.84       15.29      2.32 o 
   3   4  31        9.57       11.22      2.13 o 
   4   4  31        1.87        2.13      2.13 o 
   5   4  31        2.63        4.26      2.32 o 
   0   5  31        0.00        0.00      1.74 o 
   1   5  31        5.05        1.67      1.00 o 
   2   5  31        0.81        0.58      1.93 o 
   3   5  31       13.62       13.55      2.32 o 
   4   5  31       12.92        8.51      2.52 o 
   0   6  31       20.03       20.12      2.52 o 
   1   6  31       14.60       12.12      1.39 o 
   2   6  31        1.18        0.39      1.93 o 
   3   6  31        0.95        1.74      2.13 o 
   0   7  31        4.65        6.19      2.32 o 
   1   7  31        0.82       -1.19      1.29 o 
   2   7  31        9.65       15.29      2.52 o 
   0   0  32       17.66       25.16      2.32 o 
   1   0  32        0.32        2.13      1.37 o 
   2   0  32        6.59        6.58      1.93 o 
   3   0  32       24.18       14.71      2.52 o 
   4   0  32        0.09       -1.35      1.93 o 
   5   0  32        0.01        1.93      1.93 o 
   0   1  32       56.80       60.68      2.19 o 
   1   1  32       67.70       68.20      1.62 o 
   2   1  32       13.14       15.80      1.64 o 
   3   1  32        3.67        2.71      1.93 o 
   4   1  32        0.68        0.97      1.37 o 
   5   1  32        1.37        3.19      2.03 o 
   0   2  32        2.41        1.16      1.74 o 
   1   2  32       22.59       17.61      1.64 o 
   2   2  32       54.99       53.60      3.10 o 
   3   2  32       12.59        8.90      2.32 o 
   4   2  32        2.70        4.64      1.93 o 
   5   2  32       16.68       18.96      2.71 o 
   0   3  32        0.08        0.77      1.74 o 
   1   3  32       18.58       19.16      1.64 o 
   2   3  32       15.95       17.22      2.32 o 
   3   3  32       12.98       14.13      2.52 o 
   4   3  32        2.49        5.42      2.13 o 
   5   3  32       15.65       17.42      2.71 o 
   0   4  32        0.00        0.58      1.74 o 
   1   4  32       12.22        9.42      3.00 o 
   2   4  32        3.87        1.74      1.93 o 
   3   4  32        3.28        2.32      2.13 o 
   4   4  32       43.14       44.89      3.10 o 
   0   5  32       11.31        3.87      2.32 o 
   1   5  32        1.31        1.26      1.16 o 
   2   5  32       10.00        8.51      2.13 o 
   3   5  32        6.99        6.77      2.32 o 
   4   5  32        0.50        6.19      2.32 o 
   0   6  32        9.54        6.19      2.13 o 
   1   6  32        0.62       -0.19      1.21 o 
   2   6  32        6.88        7.93      2.32 o 
   1   0  33       96.68      105.28      2.67 o 
   2   0  33       66.64       59.02      3.10 o 
   3   0  33        3.08        5.61      2.13 o 
   4   0  33        0.05       -1.93      1.93 o 
   5   0  33        4.85        5.42      2.32 o 
   0   1  33       13.97       13.29      1.51 o 
   1   1  33        7.28       10.44      1.25 o 
   2   1  33        4.32        3.90      1.43 o 
   3   1  33       21.72       23.68      2.52 o 
   4   1  33       13.82        9.80      1.57 o 
   5   1  33        0.39        1.06      1.51 o 
   0   2  33        8.16       12.96      2.13 o 
   1   2  33       23.12       23.13      1.78 o 
   2   2  33       18.00       14.71      2.32 o 
   3   2  33        7.53        7.55      2.32 o 
   4   2  33        8.22       -1.74      2.32 o 
   5   2  33        1.59        0.97      2.13 o 
   0   3  33       23.32       24.19      2.52 o 
   1   3  33       15.00       15.52      1.64 o 
   2   3  33        5.75        1.16      1.93 o 
   3   3  33        1.69        2.71      2.13 o 
   4   3  33       28.98       30.19      2.90 o 
   0   4  33        4.87        6.77      1.93 o 
   1   4  33        7.42        4.99      3.58 o 
   2   4  33        5.55        8.90      2.13 o 
   3   4  33        2.80        4.84      2.13 o 
   4   4  33       14.78       14.90      2.52 o 
   0   5  33        4.74        4.84      2.13 o 
   1   5  33        4.52        3.07      1.11 o 
   2   5  33        5.57        2.71      2.13 o 
   3   5  33       13.82       12.00      2.52 o 
   0   6  33        5.63        3.10      2.32 o 
   1   6  33        4.71        5.19      3.00 o 
   0   0  34       68.85       70.44      3.29 o 
   1   0  34       28.23       27.10      1.92 o 
   2   0  34        2.12        3.10      2.13 o 
   3   0  34        0.01       -1.93      2.13 o 
   4   0  34        0.04        0.19      1.93 o 
   0   1  34        4.34        5.22      1.51 o 
   1   1  34       26.95       29.86      1.30 o 
   2   1  34        8.69       13.35      1.51 o 
   3   1  34       16.34       18.20      1.84 o 
   4   1  34        2.14        1.67      1.55 o 
   1   2  34       11.21       11.18      1.64 o 
   2   2  34       58.69       54.38      3.10 o 
   3   2  34        6.19        4.84      2.13 o 
   4   2  34        2.19        1.16      1.93 o 
   0   3  34        2.74        3.68      1.93 o 
   1   3  34       26.66       28.06      1.92 o 
   2   3  34       20.29       18.58      2.52 o 
   3   3  34        3.30        0.19      2.32 o 
   0   4  34        0.08        0.39      2.13 o 
   1   4  34        5.96        5.74      3.19 o 
   2   4  34        6.04        4.45      1.93 o 
   3   4  34        2.00        1.16      2.13 o 
   0   5  34       11.53       14.51      2.52 o 
   1   5  34        1.14        0.22      1.06 o 
   1   0  35        5.72        5.82      1.51 o 
   2   0  35        1.18       -2.13      2.13 o 
   3   0  35        1.25        1.55      1.93 o 
   4   0  35        1.92        3.48      2.13 o 
   0   1  35       81.23       74.33      2.46 o 
   1   1  35        5.24        3.39      1.06 o 
   2   1  35        4.06        2.81      1.37 o 
   3   1  35       10.51       10.59      1.78 o 
   0   2  35        0.00        2.52      1.93 o 
   1   2  35        6.93        8.89      1.64 o 
   2   2  35       15.51       14.71      2.52 o 
   3   2  35       31.58       36.96      3.10 o 
   0   3  35       43.35       48.18      3.10 o 
   1   3  35        8.33        7.67      1.64 o 
   2   3  35       17.62       17.42      2.52 o 
   0   4  35        0.53        2.90      1.93 o 
   1   4  35        5.42        5.27      1.25 o 
   2   4  35        3.89        9.87      2.32 o 
   0   0  36        3.62        5.22      2.13 o 
   1   0  36        0.01        1.50      1.43 o 
   2   0  36        2.85        0.97      1.93 o 
   3   0  36        0.42       -0.58      2.13 o 
   0   1  36       18.88       15.26      2.32 o 
   1   1  36        2.16        2.48      1.29 o 
   2   1  36        4.73        4.26      2.13 o 
   0   2  36        2.78        4.06      2.13 o 
   1   2  36       20.30       20.73      1.92 o 
   2   2  36        3.90        1.16      2.32 o 
   0   3  36        0.02       -1.93      1.93 o 
   1   3  36       14.80       10.06      2.52 o 
   1   0  37        0.60        1.74      3.68 o 
   0   1  37        5.16        5.61      1.64 o 
   1   1  37       17.66       18.13      1.84 o 
                                                 
